# Supplementary material for: Generation and Comprehensive Analysis of Host Cell Interactome of the PA Protein of the Highly Pathogenic H5N1 Avian Influenza Virus in Mammalian Cells
Source: Front Microbiol. 2017 Apr 28;8:739. doi: 10.3389/fmicb.2017.00739 (PMC5408021; doi:10.3389/fmicb.2017.00739)
Supplement: Supplementary file 1 [file Table1.XLSX]

## Sheet: Sheet1
The proteins that identified to relate with CK10 PA protein
Num	Accession	CoverPercent	MW(Da)	Score	Gene Symbol	Description
1	P63261	0.2613	41792.4	668.36	ACTG1	ACTG_HUMAN Actin, cytoplasmic 2 OS=Homo sapiens GN=ACTG1
2	P68133	0.1963	42050.6	306.99	ACTA1	ACTS_HUMAN Actin, alpha skeletal muscle OS=Homo sapiens GN=ACTA1
3	P62736	0.2069	42008.5	595.98	ACTA2	ACTA_HUMAN Actin, aortic smooth muscle OS=Homo sapiens GN=ACTA2
4	B0YJC4	0.1856	49652.8	367.06	VIM	B0YJC4_HUMAN Vimentin OS=Homo sapiens GN=VIM
5	P12814	0.0572	103056	222.98	ACTN1	ACTN1_HUMAN Alpha-actinin-1 OS=Homo sapiens GN=ACTN1
6	P19474	0.1242	54169.2	197.82	TRIM21	RO52_HUMAN E3 ubiquitin-protein ligase TRIM21 OS=Homo sapiens GN=TRIM21
7	P18124	0.2137	29225.4	144.86	RPL7	RL7_HUMAN 60S ribosomal protein L7 OS=Homo sapiens GN=RPL7
8	Q86YZ3	0.0253	282387	216.8	HRNR	HORN_HUMAN Hornerin OS=Homo sapiens GN=HRNR
9	Q71U36	0.0887	50135.1	175.86	TUBA1A	TBA1A_HUMAN Tubulin alpha-1A chain OS=Homo sapiens GN=TUBA1A
10	P23396	0.1728	26688	133.54	RPS3	RS3_HUMAN 40S ribosomal protein S3 OS=Homo sapiens GN=RPS3
11	P05141	0.1141	32851.8	123.23	SLC25A5	ADT2_HUMAN ADP/ATP translocase 2 OS=Homo sapiens GN=SLC25A5
12	P04406	0.0866	36052.8	125.69	GAPDH	G3P_HUMAN Glyceraldehyde-3-phosphate dehydrogenase OS=Homo sapiens GN=GAPDH
13	P11142	0.0526	70897.2	136.64	HSPA8	HSP7C_HUMAN Heat shock cognate 71 kDa protein OS=Homo sapiens GN=HSPA8
14	P68104	0.0823	50140.3	136.36	EEF1A1	EF1A1_HUMAN Elongation factor 1-alpha 1 OS=Homo sapiens GN=EEF1A1
15	P08238	0.0456	83263.2	127.07	HSP90AB1	HS90B_HUMAN Heat shock protein HSP 90-beta OS=Homo sapiens GN=HSP90AB1
16	P08107	0.0452	70051.4	92.97	HSPA1A	HSP71_HUMAN Heat shock 70 kDa protein 1A/1B OS=Homo sapiens GN=HSPA1A
17	P62805	0.2718	11367.2	99.56	HIST1H4A	H4_HUMAN Histone H4 OS=Homo sapiens GN=HIST1H4A
18	O15078	0.0073	290382	77.01	CEP290	CE290_HUMAN Centrosomal protein of 290 kDa OS=Homo sapiens GN=CEP290
19	Q00839	0.023	90583.4	54.76	HNRNPU	HNRPU_HUMAN Heterogeneous nuclear ribonucleoprotein U OS=Homo sapiens GN=HNRNPU
20	P25705	0.0362	59749.9	70.16	ATP5A1	ATPA_HUMAN ATP synthase subunit alpha, mitochondrial OS=Homo sapiens GN=ATP5A1
21	Q96J66	0.0087	154299	51.24	ABCC11	ABCCB_HUMAN ATP-binding cassette sub-family C member 11 OS=Homo sapiens GN=ABCC11
22	P07910	0.0654	33669.6	70.65	HNRNPC	HNRPC_HUMAN Heterogeneous nuclear ribonucleoproteins C1/C2 OS=Homo sapiens GN=HNRNPC
23	P05109	0.2043	10834.4	46.7	S100A8	S10A8_HUMAN Protein S100-A8 OS=Homo sapiens GN=S100A8
24	P12036	0.0166	112478	67.92	NEFH	NFH_HUMAN Neurofilament heavy polypeptide OS=Homo sapiens GN=NEFH
25	P16403	0.0939	21364.5	107.65	HIST1H1C	H12_HUMAN Histone H1.2 OS=Homo sapiens GN=HIST1H1C
26	P22626	0.0708	37429.2	56.41	HNRNPA2B1	ROA2_HUMAN Heterogeneous nuclear ribonucleoproteins A2/B1 OS=Homo sapiens GN=HNRNPA2B1
27	P35580	0.0111	228996	56.34	MYH10	MYH10_HUMAN Myosin-10 OS=Homo sapiens GN=MYH10
28	Q06830	0.0905	22110.1	54.89	PRDX1	PRDX1_HUMAN Peroxiredoxin-1 OS=Homo sapiens GN=PRDX1
29	P06899	0.1429	13904	47.79	HIST1H2BJ	H2B1J_HUMAN Histone H2B type 1-J OS=Homo sapiens GN=HIST1H2BJ
30	P60842	0.0468	46153.4	77.27	EIF4A1	IF4A1_HUMAN Eukaryotic initiation factor 4A-I OS=Homo sapiens GN=EIF4A1
31	P67936	0.0645	28521.5	55.6	TPM4	TPM4_HUMAN Tropomyosin alpha-4 chain OS=Homo sapiens GN=TPM4
32	Q15149	0.0032	531784	51.49	PLEC	PLEC_HUMAN Plectin OS=Homo sapiens GN=PLEC
33	P0CG48	0.0175	77037.6	61.11	UBC	UBC_HUMAN Polyubiquitin-C OS=Homo sapiens GN=UBC
34	P62701	0.0494	29597.4	47.15	RPS4X	RS4X_HUMAN 40S ribosomal protein S4, X isoform OS=Homo sapiens GN=RPS4X
35	P00352	0.0299	54861.2	59.8	ALDH1A1	AL1A1_HUMAN Retinal dehydrogenase 1 OS=Homo sapiens GN=ALDH1A1
36	Q8WZ42	0.0006	3.81598e+06	50.58	TTN	TITIN_HUMAN Titin OS=Homo sapiens GN=TTN
37	P01225	0.1318	14699.9	77.93	FSHB	FSHB_HUMAN Follitropin subunit beta OS=Homo sapiens GN=FSHB
38	H0Y3T0	0.0404	22892.7	25.37	ATRX	H0Y3T0_HUMAN Transcriptional regulator ATRX (Fragment) OS=Homo sapiens GN=ATRX
39	Q9H2G2	0.0057	142693	47.91	SLK	SLK_HUMAN STE20-like serine/threonine-protein kinase OS=Homo sapiens GN=SLK
40	O76039	0.0097	115536	26.76	CDKL5	CDKL5_HUMAN Cyclin-dependent kinase-like 5 OS=Homo sapiens GN=CDKL5
41	Q13610	0.012	55827.3	36.38	PWP1	PWP1_HUMAN Periodic tryptophan protein 1 homolog OS=Homo sapiens GN=PWP1
42	A0A087WVF4	0.0221	31498.4	29.74	CHD1	A0A087WVF4_HUMAN Chromodomain-helicase-DNA-binding protein 1 (Fragment) OS=Homo sapiens GN=CHD1
43	Q9Y2G8	0.0077	90590.2	35.6	DNAJC16	DJC16_HUMAN DnaJ homolog subfamily C member 16 OS=Homo sapiens GN=DNAJC16
44	K7ES89	0.0682	14245.9	37.04	DUSP3	K7ES89_HUMAN Dual-specificity protein phosphatase 3 (Fragment) OS=Homo sapiens GN=DUSP3
45	P23528	0.0663	18502.3	43.93	CFL1	COF1_HUMAN Cofilin-1 OS=Homo sapiens GN=CFL1
46	Q9BVA1	0.0202	49952.5	35.48	TUBB2B	TBB2B_HUMAN Tubulin beta-2B chain OS=Homo sapiens GN=TUBB2B
47	Q9NY28	0.0094	72850.6	33.51	GALNT8	GALT8_HUMAN Probable polypeptide N-acetylgalactosaminyltransferase 8 OS=Homo sapiens GN=GALNT8
48	A0A024R332	0.049	23742.7	21.1	NIF3L1BP1	A0A024R332_HUMAN Ngg1 interacting factor 3 like 1 binding protein 1, isoform CRA_a OS=Homo sapiens GN=NIF3L1BP1
49	A0A024R3T3	0.0074	92125.2	35.44	TMEM63A	A0A024R3T3_HUMAN Transmembrane protein 63A, isoform CRA_a OS=Homo sapiens GN=TMEM63A
50	A0A024R4A2	0.0208	56811.5	21.08	ALPI	A0A024R4A2_HUMAN Alkaline phosphatase OS=Homo sapiens GN=ALPI
51	P35052	0.0215	61679.6	22.54	GPC1	GPC1_HUMAN Glypican-1 OS=Homo sapiens GN=GPC1
52	Q5QNW6	0.0556	13920	35.64	HIST2H2BF	H2B2F_HUMAN Histone H2B type 2-F OS=Homo sapiens GN=HIST2H2BF
53	A0A024RE11	0.0507	15401.1	20.28	MAL	A0A024RE11_HUMAN Mal, T-cell differentiation protein, isoform CRA_b OS=Homo sapiens GN=MAL
54	Q96AY4	0.0028	270881	22.76	TTC28	TTC28_HUMAN Tetratricopeptide repeat protein 28 OS=Homo sapiens GN=TTC28
55	O76021	0.0163	54971.8	29.69	RSL1D1	RL1D1_HUMAN Ribosomal L1 domain-containing protein 1 OS=Homo sapiens GN=RSL1D1
56	P46777	0.0269	34362.2	35.88	RPL5	RL5_HUMAN 60S ribosomal protein L5 OS=Homo sapiens GN=RPL5
57	A2RUU9	0.0048	209904	21.28	PCM1	A2RUU9_HUMAN PCM1 protein OS=Homo sapiens GN=PCM1
58	Q9C0G6	0.0014	475977	25.13	DNAH6	DYH6_HUMAN Dynein heavy chain 6, axonemal OS=Homo sapiens GN=DNAH6
59	A6H8Y1	0.0027	293882	32.84	BDP1	BDP1_HUMAN Transcription factor TFIIIB component B'' homolog OS=Homo sapiens GN=BDP1
60	O14745	0.0223	38868	20.57	SLC9A3R1	NHRF1_HUMAN Na(+)/H(+) exchange regulatory cofactor NHE-RF1 OS=Homo sapiens GN=SLC9A3R1
61	Q96GJ1	0.0119	56475.7	21.49	TRMT2B	TRM2_HUMAN tRNA (uracil(54)-C(5))-methyltransferase homolog OS=Homo sapiens GN=TRMT2B
62	Q9NQ69	0.0126	43975.6	21.38	LHX9	LHX9_HUMAN LIM/homeobox protein Lhx9 OS=Homo sapiens GN=LHX9
63	P07942	0.0034	198037	23.63	LAMB1	LAMB1_HUMAN Laminin subunit beta-1 OS=Homo sapiens GN=LAMB1
64	Q96S94	0.0154	58146.7	27.88	CCNL2	CCNL2_HUMAN Cyclin-L2 OS=Homo sapiens GN=CCNL2
65	A6NKB5	0.0028	237274	26.53	PCNXL2	PCX2_HUMAN Pecanex-like protein 2 OS=Homo sapiens GN=PCNXL2
66	O95785	0.0073	178672	42.51	WIZ	WIZ_HUMAN Protein Wiz OS=Homo sapiens GN=WIZ
67	Q8TE68	0.0097	80250.1	31.18	EPS8L1	ES8L1_HUMAN Epidermal growth factor receptor kinase substrate 8-like protein 1 OS=Homo sapiens GN=EPS8L1
68	P78527	0.0024	469084	41.03	PRKDC	PRKDC_HUMAN DNA-dependent protein kinase catalytic subunit OS=Homo sapiens GN=PRKDC
69	Q6NZI2	0.0385	43475.6	31.86	PTRF	PTRF_HUMAN Polymerase I and transcript release factor OS=Homo sapiens GN=PTRF
70	P11413	0.0194	59256.1	22.05	G6PD	G6PD_HUMAN Glucose-6-phosphate 1-dehydrogenase OS=Homo sapiens GN=G6PD
71	Q2VIQ3	0.0049	140034	28.28	KIF4B	KIF4B_HUMAN Chromosome-associated kinesin KIF4B OS=Homo sapiens GN=KIF4B
72	P15924	0.0031	331770	32.1	DSP	DESP_HUMAN Desmoplakin OS=Homo sapiens GN=DSP
73	P38159	0.0205	42331.3	22.03	RBMX	RBMX_HUMAN RNA-binding motif protein, X chromosome OS=Homo sapiens GN=RBMX
74	P68431	0.0515	15403.9	33.52	HIST1H3A	H31_HUMAN Histone H3.1 OS=Homo sapiens GN=HIST1H3A
75	Q53SF7	0.0066	131785	20.34	COBLL1	COBL1_HUMAN Cordon-bleu protein-like 1 OS=Homo sapiens GN=COBLL1
76	P01040	0.0816	11006.4	30.19	CSTA	CYTA_HUMAN Cystatin-A OS=Homo sapiens GN=CSTA
77	P18077	0.1091	12537.5	26.54	RPL35A	RL35A_HUMAN 60S ribosomal protein L35a OS=Homo sapiens GN=RPL35A
78	E5RG02	0.046	19340.5	30.23	PRSS46	PRS46_HUMAN Putative serine protease 46 OS=Homo sapiens GN=PRSS46
79	P60866	0.0924	13372.6	25.12	RPS20	RS20_HUMAN 40S ribosomal protein S20 OS=Homo sapiens GN=RPS20
80	Q92878	0.0061	153890	24.62	RAD50	RAD50_HUMAN DNA repair protein RAD50 OS=Homo sapiens GN=RAD50
81	P61313	0.0343	24145.8	26.31	RPL15	RL15_HUMAN 60S ribosomal protein L15 OS=Homo sapiens GN=RPL15
82	P63244	0.0315	35076.3	39.64	GNB2L1	GBLP_HUMAN Guanine nucleotide-binding protein subunit beta-2-like 1 OS=Homo sapiens GN=GNB2L1
83	P27701	0.0337	29625.2	20.14	CD82	CD82_HUMAN CD82 antigen OS=Homo sapiens GN=CD82
84	E9PN60	0.0932	12603.6	25.71	CTSH	E9PN60_HUMAN Pro-cathepsin H OS=Homo sapiens GN=CTSH
85	E9PQM0	0.0595	18214.6	20.91	PTPMT1	E9PQM0_HUMAN Phosphatidylglycerophosphatase and protein-tyrosine phosphatase 1 OS=Homo sapiens GN=PTPMT1
86	Q9ULI2	0.0389	42463.5	33.29	RIMKLB	RIMKB_HUMAN Beta-citrylglutamate synthase B OS=Homo sapiens GN=RIMKLB
87	G3V5L9	0.1182	12851.9	23.49	DLST	G3V5L9_HUMAN Dihydrolipoyllysine-residue succinyltransferase component of 2-oxoglutarate dehydrogenase complex, mitochondrial OS=Homo sapiens GN=DLST
88	Q9H082	0.048	25717.2	25.08	RAB33B	RB33B_HUMAN Ras-related protein Rab-33B OS=Homo sapiens GN=RAB33B
89	Q9UMS5	0.0092	87251.2	23.67	PHTF1	PHTF1_HUMAN Putative homeodomain transcription factor 1 OS=Homo sapiens GN=PHTF1
90	P07686	0.1731	5935.65	23.99	HEXB	H0Y9M3_HUMAN Beta-hexosaminidase subunit beta (Fragment) OS=Homo sapiens GN=HEXB
91	O94979	0.0228	23586.6	21.34	SEC31A	H0Y9V3_HUMAN Protein transport protein Sec31A (Fragment) OS=Homo sapiens GN=SEC31A
92	Q7Z2Z2	0.0063	125428	32.28	EFTUD1	ETUD1_HUMAN Elongation factor Tu GTP-binding domain-containing protein 1 OS=Homo sapiens GN=EFTUD1
93	Q5VST9	0.0014	868474	28.7	OBSCN	OBSCN_HUMAN Obscurin OS=Homo sapiens GN=OBSCN
94	O15360	0.0055	162773	23	FANCA	FANCA_HUMAN Fanconi anemia group A protein OS=Homo sapiens GN=FANCA
95	H7BYR4	0.0078	102952	32.78	CADPS2	H7BYR4_HUMAN Calcium-dependent secretion activator 2 (Fragment) OS=Homo sapiens GN=CADPS2
96	H7C3I2	0.0534	14680.9	21.28	RAD18	H7C3I2_HUMAN E3 ubiquitin-protein ligase RAD18 (Fragment) OS=Homo sapiens GN=RAD18
97	P10599	0.1238	11737.4	40.5	TXN	THIO_HUMAN Thioredoxin OS=Homo sapiens GN=TXN
98	P08253	0.3636	2339.67	22.42	MMP2	J3KRB7_HUMAN 72 kDa type IV collagenase (Fragment) OS=Homo sapiens GN==MMP2
99	K7EJB6	0.0252	35714.1	24.87	PCSK4	K7EJB6_HUMAN Proprotein convertase subtilisin/kexin type 4 (Fragment) OS=Homo sapiens GN=PCSK4
100	P53355	0.0049	160044	31.05	DAPK1	DAPK1_HUMAN Death-associated protein kinase 1 OS=Homo sapiens GN=DAPK1
101	O15417	0.0024	314515	20.08	TNRC18	TNC18_HUMAN Trinucleotide repeat-containing gene 18 protein OS=Homo sapiens GN=TNRC18
102	O15554	0.0187	47695	22.49	KCNN4	KCNN4_HUMAN Intermediate conductance calcium-activated potassium channel protein 4 OS=Homo sapiens GN=KCNN4
103	O43707	0.0121	104853	33.58	ACTN4	ACTN4_HUMAN Alpha-actinin-4 OS=Homo sapiens GN=ACTN4
104	O60307	0.0053	143136	42.42	MAST3	MAST3_HUMAN Microtubule-associated serine/threonine-protein kinase 3 OS=Homo sapiens GN=MAST3
105	O94874	0.0189	89594.2	23.86	UFL1	UFL1_HUMAN E3 UFM1-protein ligase 1 OS=Homo sapiens GN=UFL1
106	O95958	0.0211	36908.8	23.12	LIBC	O95958_HUMAN Lost in inflammatory breast cancer tumor suppressor protein OS=Homo sapiens GN=LIBC
107	P00540	0.026	37819.2	27.25	MOS	MOS_HUMAN Proto-oncogene serine/threonine-protein kinase mos OS=Homo sapiens GN=MOS
108	P61247	0.0341	29944.6	50.52	RPS3A	RS3A_HUMAN 40S ribosomal protein S3a OS=Homo sapiens GN=RPS3A
109	P62244	0.0538	14839.3	23.19	RPS15A	RS15A_HUMAN 40S ribosomal protein S15a OS=Homo sapiens GN=RPS15A
110	P62263	0.0728	16272.5	38.63	RPS14	RS14_HUMAN 40S ribosomal protein S14 OS=Homo sapiens GN=RPS14
111	P62277	0.0662	17222.1	32.03	RPS13	RS13_HUMAN 40S ribosomal protein S13 OS=Homo sapiens GN=RPS13
112	P62913	0.0506	20252.2	39.7	RPL11	RL11_HUMAN 60S ribosomal protein L11 OS=Homo sapiens GN=RPL11
113	Q9H892	0.0099	78755.1	21.42	TTC12	TTC12_HUMAN Tetratricopeptide repeat protein 12 OS=Homo sapiens GN=TTC12
114	P46779	0.0803	15747.3	21.39	RPL28	RL28_HUMAN 60S ribosomal protein L28 OS=Homo sapiens GN=RPL28
115	Q5FYA8	0.0125	63524.5	25.22	ARSH	ARSH_HUMAN Arylsulfatase H OS=Homo sapiens GN=ARSH
116	O15075	0.0095	82223	21.1	DCLK1	DCLK1_HUMAN Serine/threonine-protein kinase DCLK1 OS=Homo sapiens GN=DCLK1
117	Q96PU5	0.0062	111930	36.75	NEDD4L	NED4L_HUMAN E3 ubiquitin-protein ligase NEDD4-like OS=Homo sapiens GN=NEDD4L
118	Q6EMK4	0.0104	71711.8	27.01	VASN	VASN_HUMAN Vasorin OS=Homo sapiens GN=VASN
119	P59665	0.0957	10200.9	27.73	DEFA1	DEF1_HUMAN Neutrophil defensin 1 OS=Homo sapiens GN=DEFA1
120	Q6IPR3	0.0232	29793.8	22.63	TYW3	TYW3_HUMAN tRNA wybutosine-synthesizing protein 3 homolog OS=Homo sapiens GN=TYW3
121	Q6MZM0	0.0052	131601	33.59	HEPHL1	HPHL1_HUMAN Hephaestin-like protein 1 OS=Homo sapiens GN=HEPHL1
122	Q6SZW1	0.0221	79387.3	20.33	SARM1	SARM1_HUMAN Sterile alpha and TIR motif-containing protein 1 OS=Homo sapiens GN=SARM1
123	P05091	0.0155	56380.7	46.99	ALDH2	ALDH2_HUMAN Aldehyde dehydrogenase, mitochondrial OS=Homo sapiens GN=ALDH2
124	P84098	0.0459	23465.7	31.48	RPL19	RL19_HUMAN 60S ribosomal protein L19 OS=Homo sapiens GN=RPL19
125	Q8IWU2	0.008	164898	20.17	LMTK2	LMTK2_HUMAN Serine/threonine-protein kinase LMTK2 OS=Homo sapiens GN=LMTK2
126	Q8N2C7	0.0015	363386	22.84	UNC80	UNC80_HUMAN Protein unc-80 homolog OS=Homo sapiens GN=UNC80
127	Q8N475	0.0071	95749.9	38.78	FSTL5	FSTL5_HUMAN Follistatin-related protein 5 OS=Homo sapiens GN=FSTL5
128	Q8N584	0.012	65869	20.51	TTC39C	TT39C_HUMAN Tetratricopeptide repeat protein 39C OS=Homo sapiens GN=TTC39C
129	Q9Y6I0	0.0385	16972.2	20.61	ERVK-6	VPK6_HUMAN Endogenous retrovirus group K member 6 Pro protein OS=Homo sapiens GN=ERVK-6
130	Q8TAK5	0.0156	48649	22.58	GABPB2	GABP2_HUMAN GA-binding protein subunit beta-2 OS=Homo sapiens GN=GABPB2
131	Q8WVP5	0.0376	20827	21.78	TNFAIP8L1	TP8L1_HUMAN Tumor necrosis factor alpha-induced protein 8-like protein 1 OS=Homo sapiens GN=TNFAIP8L1
132	P39019	0.0621	16060.3	46.7	RPS19	RS19_HUMAN 40S ribosomal protein S19 OS=Homo sapiens GN=RPS19
133	Q9HCX4	0.0093	99561	20.35	TRPC7	TRPC7_HUMAN Short transient receptor potential channel 7 OS=Homo sapiens GN=TRPC7
134	Q9H228	0.0151	41774.8	28.79	S1PR5	S1PR5_HUMAN Sphingosine 1-phosphate receptor 5 OS=Homo sapiens GN=S1PR5
135	Q8TDR0	0.0072	78630.9	21.53	TRAF3IP1	MIPT3_HUMAN TRAF3-interacting protein 1 OS=Homo sapiens GN=TRAF3IP1
136	Q969M2	0.011	61871.1	24.37	GJA10	CXA10_HUMAN Gap junction alpha-10 protein OS=Homo sapiens GN=GJA10
137	Q96AE4	0.0078	67559.6	20.59	FUBP1	FUBP1_HUMAN Far upstream element-binding protein 1 OS=Homo sapiens GN=FUBP1
138	P62826	0.0509	24422.8	21.56	RAN	RAN_HUMAN GTP-binding nuclear protein Ran OS=Homo sapiens GN=RAN
139	Q9HAY2	0.0326	35221.2	21.56	MAGEF1	MAGF1_HUMAN Melanoma-associated antigen F1 OS=Homo sapiens GN=MAGEF1
140	Q9P2D0	0.0067	150526	22.7	IBTK	IBTK_HUMAN Inhibitor of Bruton tyrosine kinase OS=Homo sapiens GN=IBTK
141	P61254	0.0552	17258	27.17	RPL26	RL26_HUMAN 60S ribosomal protein L26 OS=Homo sapiens GN=RPL26
142	Q9UPR3	0.0059	113926	24.95	SMG5	SMG5_HUMAN Protein SMG5 OS=Homo sapiens GN=SMG5
143	Q9UQ13	0.0223	64887.3	33.71	SHOC2	SHOC2_HUMAN Leucine-rich repeat protein SHOC-2 OS=Homo sapiens GN=SHOC2
144	Q9Y6M5	0.0217	55299.2	23.56	SLC30A1	ZNT1_HUMAN Zinc transporter 1 OS=Homo sapiens GN=SLC30A1
145	Q9Y6X0	0.0063	175006	20.23	SETBP1	SETBP_HUMAN SET-binding protein OS=Homo sapiens GN=SETBP1
146	S4R3Y1	0.0409	19499.1	20.83	DOPEY1	S4R3Y1_HUMAN Protein dopey-1 (Fragment) OS=Homo sapiens GN=DOPEY1
147	P00338	0.0301	36688.3	38.49	LDHA	LDHA_HUMAN L-lactate dehydrogenase A chain OS=Homo sapiens GN=LDHA
148	P27635	0.0374	24603.6	27.8	RPL10	RL10_HUMAN 60S ribosomal protein L10 OS=Homo sapiens GN=RPL10
149	Q86VQ0	0.0086	80553.2	31.9	LCA5	LCA5_HUMAN Lebercilin OS=Homo sapiens GN=LCA5
150	A6NJ88	0.0097	69021.4	27.8	SAGE2P	SGE2P_HUMAN Putative SAGE1-like protein OS=Homo sapiens GN=SAGE2P
151	O15151	0.0143	54863.7	24.79	MDM4	MDM4_HUMAN Protein Mdm4 OS=Homo sapiens GN=MDM4
152	P08183	0.0047	141477	20.72	ABCB1	MDR1_HUMAN Multidrug resistance protein 1 OS=Homo sapiens GN=ABCB1
153	P16401	0.0487	22579.9	27.6	HIST1H1B	H15_HUMAN Histone H1.5 OS=Homo sapiens GN=HIST1H1B
154	P26599	0.0188	57220.6	22.3	PTBP1	PTBP1_HUMAN Polypyrimidine tract-binding protein 1 OS=Homo sapiens GN=PTBP1
155	P28799	0.0135	63544.1	59.36	GRN	GRN_HUMAN Granulins OS=Homo sapiens GN=GRN
156	P42766	0.0813	14551.3	23.49	RPL35	RL35_HUMAN 60S ribosomal protein L35 OS=Homo sapiens GN=RPL35
157	P57060	0.0157	36332.1	21.57	RWDD2B	RWD2B_HUMAN RWD domain-containing protein 2B OS=Homo sapiens GN=RWDD2B
158	Q2UY09	0.0071	116656	24.62	COL28A1	COSA1_HUMAN Collagen alpha-1(XXVIII) chain OS=Homo sapiens GN=COL28A1
159	Q5TIA1	0.0094	141160	21.89	MEI1	MEI1_HUMAN Meiosis inhibitor protein 1 OS=Homo sapiens GN=MEI1
160	Q6Q759	0.0027	251739	23.41	SPAG17	SPG17_HUMAN Sperm-associated antigen 17 OS=Homo sapiens GN=SPAG17
161	Q86V21	0.0164	75143.3	21.55	AACS	AACS_HUMAN Acetoacetyl-CoA synthetase OS=Homo sapiens GN=AACS
162	Q86YH2	0.011	61582.8	21.8	ZNF280B	Z280B_HUMAN Zinc finger protein 280B OS=Homo sapiens GN=ZNF280B
163	Q92539	0.01	99398.1	25.01	LPIN2	LPIN2_HUMAN Phosphatidate phosphatase LPIN2 OS=Homo sapiens GN=LPIN2
164	Q96BY7	0.0038	232760	21.04	ATG2B	ATG2B_HUMAN Autophagy-related protein 2 homolog B OS=Homo sapiens GN=ATG2B
165	Q96ST8	0.0077	89588.9	21.42	CEP89	CEP89_HUMAN Centrosomal protein of 89 kDa OS=Homo sapiens GN=CEP89
166	Q9BVN2	0.0067	96443.1	21.91	RUSC1	RUSC1_HUMAN RUN and SH3 domain-containing protein 1 OS=Homo sapiens GN=RUSC1
167	Q9NW97	0.0237	27759	20.56	TMEM51	TMM51_HUMAN Transmembrane protein 51 OS=Homo sapiens GN=TMEM51
168	Q9UBN6	0.0337	41823	22.34	TNFRSF10D	TR10D_HUMAN Tumor necrosis factor receptor superfamily member 10D OS=Homo sapiens GN=TNFRSF10D
169	Q9UGU0	0.0112	211769	25.72	TCF20	TCF20_HUMAN Transcription factor 20 OS=Homo sapiens GN=TCF20
170	Q9UJ98	0.0065	139032	21.88	STAG3	STAG3_HUMAN Cohesin subunit SA-3 OS=Homo sapiens GN=STAG3
171	Q9Y566	0.0023	224956	28.98	SHANK1	SHAN1_HUMAN SH3 and multiple ankyrin repeat domains protein 1 OS=Homo sapiens GN=SHANK1
172	Q96BF6	0.0085	62835.8	24.91	NACC2	NACC2_HUMAN Nucleus accumbens-associated protein 2 OS=Homo sapiens GN=NACC2
173	A0A024R8K0	0.0194	41263.9	32.7	AMZ2	A0A024R8K0_HUMAN Archaemetzincins-2, isoform CRA_d OS=Homo sapiens GN=AMZ2
174	P35869	0.0071	96146.3	20.43	AHR	AHR_HUMAN Aryl hydrocarbon receptor OS=Homo sapiens GN=AHR
175	Q96J94	0.0105	98602.1	20.33	PIWIL1	PIWL1_HUMAN Piwi-like protein 1 OS=Homo sapiens GN=PIWIL1
176	Q5U5R9	0.0064	88121.4	26.16	HECTD2	HECD2_HUMAN Probable E3 ubiquitin-protein ligase HECTD2 OS=Homo sapiens GN=HECTD2
177	Q7RTZ2	0.0132	59589.1	24.44	USP17L1	U17L1_HUMAN Ubiquitin carboxyl-terminal hydrolase 17-like protein 1 OS=Homo sapiens GN=USP17L1
178	P18621	0.0489	21396.8	32.51	RPL17	RL17_HUMAN 60S ribosomal protein L17 OS=Homo sapiens GN=RPL17
179	Q9ULQ0	0.0084	95358.4	30.61	STRIP2	STRP2_HUMAN Striatin-interacting protein 2 OS=Homo sapiens GN=STRIP2
180	Q9H0U6	0.0667	20576.3	24.31	MRPL18	RM18_HUMAN 39S ribosomal protein L18, mitochondrial OS=Homo sapiens GN=MRPL18
181	Q8N474	0.035	35385.2	22.58	SFRP1	SFRP1_HUMAN Secreted frizzled-related protein 1 OS=Homo sapiens GN=SFRP1
182	Q9Y2S6	0.0938	7066.22	24.32	TMA7	TMA7_HUMAN Translation machinery-associated protein 7 OS=Homo sapiens GN=TMA7
183	O43657	0.0286	27563	26.45	TSPAN6	TSN6_HUMAN Tetraspanin-6 OS=Homo sapiens GN=TSPAN6
184	Q9P2H0	0.0054	125869	31.04	KIAA1377	K1377_HUMAN Uncharacterized protein KIAA1377 OS=Homo sapiens GN=KIAA1377
185	O60861	0.0105	54370.8	26.68	GAS7	GAS7_HUMAN Growth arrest-specific protein 7 OS=Homo sapiens GN=GAS7
186	P42330	0.0248	36852.8	23.07	AKR1C3	AK1C3_HUMAN Aldo-keto reductase family 1 member C3 OS=Homo sapiens GN=AKR1C3
187	Q96FW1	0.0258	31283.7	22.63	OTUB1	OTUB1_HUMAN Ubiquitin thioesterase OTUB1 OS=Homo sapiens GN=OTUB1
188	O43242	0.0206	60976.8	51.55	PSMD3	PSMD3_HUMAN 26S proteasome non-ATPase regulatory subunit 3 OS=Homo sapiens GN=PSMD3
189	P17096	0.0841	11675.9	48.45	HMGA1	HMGA1_HUMAN High mobility group protein HMG-I/HMG-Y OS=Homo sapiens GN=HMGA1
190	A0A087WXY2	0.25	3720.16	20.49	PKP2	A0A087WXY2_HUMAN Plakophilin-2 (Fragment) OS=Homo sapiens GN=PKP2
191	Q9UPV9	0.0073	106038	22.48	TRAK1	TRAK1_HUMAN Trafficking kinesin-binding protein 1 OS=Homo sapiens GN=TRAK1
192	A0A087X130	0.0303	25135.8	42.7	IGKC	A0A087X130_HUMAN Ig kappa chain C region OS=Homo sapiens GN=IGKC
193	Q96KR7	0.0089	62551.4	21.1	PHACTR3	PHAR3_HUMAN Phosphatase and actin regulator 3 OS=Homo sapiens GN=PHACTR3
194	Q5VZL5	0.0032	172786	23.86	ZMYM4	ZMYM4_HUMAN Zinc finger MYM-type protein 4 OS=Homo sapiens GN=ZMYM4
195	Q7Z2Y5	0.0051	178477	21.8	NRK	NRK_HUMAN Nik-related protein kinase OS=Homo sapiens GN=NRK
196	Q8NA56	0.0147	55081	29.07	TTC29	TTC29_HUMAN Tetratricopeptide repeat protein 29 OS=Homo sapiens GN=TTC29
197	Q03001	0.0018	860652	20.09	DST	DYST_HUMAN Dystonin OS=Homo sapiens GN=DST
198	Q8N729	0.0364	18047.8	21.19	NPW	NPW_HUMAN Neuropeptide W OS=Homo sapiens GN=NPW
199	F4MHE8	0.0769	12706.3	20.29	UTY	F4MHE8_HUMAN Ubiquitously transcribed tetratricopeptide repeat protein Y-linked transcript variant 193 OS=Homo sapiens GN=UTY
200	P24385	0.0237	33728.8	22.41	CCND1	CCND1_HUMAN G1/S-specific cyclin-D1 OS=Homo sapiens GN=CCND1
201	Q9NQW1	0.0059	128696	28.18	SEC31B	SC31B_HUMAN Protein transport protein Sec31B OS=Homo sapiens GN=SEC31B
202	H0Y3V3	0.0127	52311.1	20.75	ADGRL2	H0Y3V3_HUMAN Protein ADGRL2 (Fragment) OS=Homo sapiens GN=ADGRL2
203	Q86UR5	0.0035	189070	53.68	RIMS1	RIMS1_HUMAN Regulating synaptic membrane exocytosis protein 1 OS=Homo sapiens GN=RIMS1
204	H0YCA3	0.5	1638.83	22.53	ARFGAP2	H0YCA3_HUMAN ADP-ribosylation factor GTPase-activating protein 2 (Fragment) OS=Homo sapiens GN=ARFGAP2
205	Q9C0D7	0.0057	99339.1	21.7	ZC3H12C	ZC12C_HUMAN Probable ribonuclease ZC3H12C OS=Homo sapiens GN=ZC3H12C
206	H0YFJ7	0.0241	34670.8	23.89	CCAR1	H0YFJ7_HUMAN Cell division cycle and apoptosis regulator protein 1 (Fragment) OS=Homo sapiens GN=CCAR1
207	Q9Y6F6	0.0068	96143.9	27.44	MRVI1	MRVI1_HUMAN Protein MRVI1 OS=Homo sapiens GN=MRVI1
208	Q8IUZ0	0.0087	78893.2	32.81	LRRC49	LRC49_HUMAN Leucine-rich repeat-containing protein 49 OS=Homo sapiens GN=LRRC49
209	P46940	0.0054	189250	22.55	IQGAP1	IQGA1_HUMAN Ras GTPase-activating-like protein IQGAP1 OS=Homo sapiens GN=IQGAP1
210	P09529	0.0123	45121.1	22.98	INHBB	INHBB_HUMAN Inhibin beta B chain OS=Homo sapiens GN=INHBB
211	P62750	0.0833	17694.8	28.52	RPL23A	RL23A_HUMAN 60S ribosomal protein L23a OS=Homo sapiens GN=RPL23A
212	K7N7D6	0.0102	52508.8	21.14	CCDC57	K7N7D6_HUMAN Coiled-coil domain-containing protein 57 (Fragment) OS=Homo sapiens GN=CCDC57
213	P62280	0.0506	18430.5	25.98	RPS11	RS11_HUMAN 40S ribosomal protein S11 OS=Homo sapiens GN=RPS11
214	P62249	0.0548	16445.1	29.95	RPS16	RS16_HUMAN 40S ribosomal protein S16 OS=Homo sapiens GN=RPS16
215	P25054	0.0032	311642	26.2	APC	APC_HUMAN Adenomatous polyposis coli protein OS=Homo sapiens GN=APC
216	Q9UKN7	0.0023	395288	20.2	MYO15A	MYO15_HUMAN Unconventional myosin-XV OS=Homo sapiens GN=MYO15A
217	Q9UNN5	0.0077	73953.3	28.27	FAF1	FAF1_HUMAN FAS-associated factor 1 OS=Homo sapiens GN=FAF1
218	Q9H3Z4	0.0253	22148.6	34.98	DNAJC5	DNJC5_HUMAN DnaJ homolog subfamily C member 5 OS=Homo sapiens GN=DNAJC5
219	P62753	0.0321	28680.3	25.01	RPS6	RS6_HUMAN 40S ribosomal protein S6 OS=Homo sapiens GN=RPS6
220	P06703	0.0778	10179.6	26.27	S100A6	S10A6_HUMAN Protein S100-A6 OS=Homo sapiens GN=S100A6
221	P10914	0.0154	36501.8	26.56	IRF1	IRF1_HUMAN Interferon regulatory factor 1 OS=Homo sapiens GN=IRF1
222	P14136	0.0116	49879.6	26.68	GFAP	GFAP_HUMAN Glial fibrillary acidic protein OS=Homo sapiens GN=GFAP
223	Q5M775	0.0066	118584	39.69	SPECC1	CYTSB_HUMAN Cytospin-B OS=Homo sapiens GN=SPECC1
224	A6H900	0.0151	61413.4	30.21	C1orf125	A6H900_HUMAN Axonemal dynein light chain domain-containing protein 1 OS=Homo sapiens GN=C1orf125
225	P16949	0.0537	17302.3	21.49	STMN1	STMN1_HUMAN Stathmin OS=Homo sapiens GN=STMN1
226	O43299	0.0074	88604.2	23.72	AP5Z1	AP5Z1_HUMAN AP-5 complex subunit zeta-1 OS=Homo sapiens GN=AP5Z1
227	P07900	0.0137	84658.7	21.16	HSP90AA1	HS90A_HUMAN Heat shock protein HSP 90-alpha OS=Homo sapiens GN=HSP90AA1
228	P0C869	0.0102	87976.8	45.28	PLA2G4B	PA24B_HUMAN Cytosolic phospholipase A2 beta OS=Homo sapiens GN=PLA2G4B
229	P10809	0.0157	61053.9	23.98	HSPD1	CH60_HUMAN 60 kDa heat shock protein, mitochondrial OS=Homo sapiens GN=HSPD1
230	P49411	0.0199	49541	21.71	TUFM	EFTU_HUMAN Elongation factor Tu, mitochondrial OS=Homo sapiens GN=TUFM
231	P54886	0.0101	87301.3	20.26	ALDH18A1	P5CS_HUMAN Delta-1-pyrroline-5-carboxylate synthase OS=Homo sapiens GN=ALDH18A1
232	P62917	0.0428	28024.3	27.31	RPL8	RL8_HUMAN 60S ribosomal protein L8 OS=Homo sapiens GN=RPL8
233	Q14D04	0.0084	94744.3	22.19	VEPH1	MELT_HUMAN Ventricular zone-expressed PH domain-containing protein homolog 1 OS=Homo sapiens GN=VEPH1
234	Q3B820	0.0091	76750.8	20.81	FAM161A	F161A_HUMAN Protein FAM161A OS=Homo sapiens GN=FAM161A
235	Q5SXM2	0.0061	159431	21.96	SNAPC4	SNPC4_HUMAN snRNA-activating protein complex subunit 4 OS=Homo sapiens GN=SNAPC4
236	P19634	0.0074	90761.9	29.75	SLC9A1	SL9A1_HUMAN Sodium/hydrogen exchanger 1 OS=Homo sapiens GN=SLC9A1
237	P26373	0.0474	24261.2	27.04	RPL13	RL13_HUMAN 60S ribosomal protein L13 OS=Homo sapiens GN=RPL13
238	Q6ZUT3	0.0084	81613	25.16	FRMD7	FRMD7_HUMAN FERM domain-containing protein 7 OS=Homo sapiens GN=FRMD7
239	Q99665	0.0058	97134	26.8	IL12RB2	I12R2_HUMAN Interleukin-12 receptor subunit beta-2 OS=Homo sapiens GN=IL12RB2
240	Q9P2R3	0.0043	128398	27.22	ANKFY1	ANFY1_HUMAN Rabankyrin-5 OS=Homo sapiens GN=ANKFY1
241	P35326	0.125	7965.35	26.93	SPRR2A	SPR2A_HUMAN Small proline-rich protein 2A OS=Homo sapiens GN=SPRR2A
242	P31944	0.0331	27679.2	20.49	CASP14	CASPE_HUMAN Caspase-14 OS=Homo sapiens GN=CASP14
243	Q13162	0.0258	30539.5	35.98	PRDX4	PRDX4_HUMAN Peroxiredoxin-4 OS=Homo sapiens GN=PRDX4
244	P13639	0.0117	95337.1	6.41	EEF2	EF2_HUMAN Elongation factor 2 OS=Homo sapiens GN=EEF2
245	P31949	0.0857	11740.3	34.44	S100A11	S10AB_HUMAN Protein S100-A11 OS=Homo sapiens GN=S100A11
246	P20941	0.0244	28245.6	23.92	PDC	PHOS_HUMAN Phosducin OS=Homo sapiens GN=PDC
247	P30838	0.0265	50394.4	28.37	ALDH3A1	AL3A1_HUMAN Aldehyde dehydrogenase, dimeric NADP-preferring OS=Homo sapiens GN=ALDH3A1
248	Q96FM1	0.0219	36474.2	27.26	PGAP3	PGAP3_HUMAN Post-GPI attachment to proteins factor 3 OS=Homo sapiens GN=PGAP3
249	P19338	0.0169	76613.5	40.52	NCL	NUCL_HUMAN Nucleolin OS=Homo sapiens GN=NCL
250	P61626	0.0608	16536.9	37.29	LYZ	LYSC_HUMAN Lysozyme C OS=Homo sapiens GN=LYZ
251	P31327	0.0067	164938	29.07	CPS1	CPSM_HUMAN Carbamoyl-phosphate synthase [ammonia], mitochondrial OS=Homo sapiens GN=CPS1
252	Q14527	0.0079	113927	41.89	HLTF	HLTF_HUMAN Helicase-like transcription factor OS=Homo sapiens GN=HLTF
253	P07737	0.0714	15054.1	23.12	PFN1	PROF1_HUMAN Profilin-1 OS=Homo sapiens GN=PFN1
254	P67809	0.0463	35923.8	34.73	YBX1	YBOX1_HUMAN Nuclease-sensitive element-binding protein 1 OS=Homo sapiens GN=YBX1
255	Q07020	0.0319	21634.2	34.86	RPL18	RL18_HUMAN 60S ribosomal protein L18 OS=Homo sapiens GN=RPL18
256	P80723	0.0573	22693.1	47.35	BASP1	BASP1_HUMAN Brain acid soluble protein 1 OS=Homo sapiens GN=BASP1
257	Q9UKE5	0.0051	154941	22.12	TNIK	TNIK_HUMAN TRAF2 and NCK-interacting protein kinase OS=Homo sapiens GN=TNIK
258	C9J0D1	0.0738	13163	46.8	H2AFV	C9J0D1_HUMAN Histone H2A OS=Homo sapiens GN=H2AFV
259	P30050	0.0545	17818.4	22.21	RPL12	RL12_HUMAN 60S ribosomal protein L12 OS=Homo sapiens GN=RPL12
260	P06454	0.0901	12202.8	52.79	PTMA	PTMA_HUMAN Prothymosin alpha OS=Homo sapiens GN=PTMA
261	Q8IUS7	0.0179	43761.8	20.4	SLC5A12	Q8IUS7_HUMAN SLC5A12 protein (Fragment) OS=Homo sapiens GN=SLC5A12
262	P04792	0.0488	22782.2	26.55	HSPB1	HSPB1_HUMAN Heat shock protein beta-1 OS=Homo sapiens GN=HSPB1
263	Q9NTG7	0.0201	43572.6	30.34	SIRT3	SIR3_HUMAN NAD-dependent protein deacetylase sirtuin-3, mitochondrial OS=Homo sapiens GN=SIRT3
264	Q9ULV4	0.0253	53248.5	51.99	CORO1C	COR1C_HUMAN Coronin-1C OS=Homo sapiens GN=CORO1C
265	C6KD92	0.6061	3865.39	22.49	ABO	C6KD92_HUMAN Bx glycosyltransferase (Fragment) OS=Homo sapiens GN=ABO
266	Q6GPH6	0.0108	63394.5	24.48	ITPRIPL1	IPIL1_HUMAN Inositol 1,4,5-trisphosphate receptor-interacting protein-like 1 OS=Homo sapiens GN=ITPRIPL1
267	P52926	0.1101	11831.9	30.22	HMGA2	HMGA2_HUMAN High mobility group protein HMGI-C OS=Homo sapiens GN=HMGA2
268	Q9NPB8	0.0119	76034	22.91	GPCPD1	GPCP1_HUMAN Glycerophosphocholine phosphodiesterase GPCPD1 OS=Homo sapiens GN=GPCPD1
269	O14578	0.003	231428	24.31	CIT	CTRO_HUMAN Citron Rho-interacting kinase OS=Homo sapiens GN=CIT
270	Q6P2M8	0.0146	38499.5	20.38	PNCK	KCC1B_HUMAN Calcium/calmodulin-dependent protein kinase type 1B OS=Homo sapiens GN=PNCK
271	Q9UPN3	0.0008	838298	28.09	MACF1	MACF1_HUMAN Microtubule-actin cross-linking factor 1, isoforms 1/2/3/5 OS=Homo sapiens GN=MACF1
272	Q6ZN08	0.0122	65873.2	23.55	ZNF66	ZNF66_HUMAN Putative zinc finger protein 66 OS=Homo sapiens GN=ZNF66
273	P07355	0.0265	38603.6	34.98	ANXA2	ANXA2_HUMAN Annexin A2 OS=Homo sapiens GN=ANXA2
274	F5H6J5	0.0541	20879.1	23.28	ZCCHC8	F5H6J5_HUMAN Zinc finger CCHC domain-containing protein 8 (Fragment) OS=Homo sapiens GN=ZCCHC8
275	F8VYN8	0.0256	41530.5	22	CEP83	F8VYN8_HUMAN Centrosomal protein of 83 kDa OS=Homo sapiens GN=CEP83
276	Q8IUQ0	0.0311	40787.2	20.43	CLVS1	CLVS1_HUMAN Clavesin-1 OS=Homo sapiens GN=CLVS1
277	Q9UIY3	0.024	33892.5	20.6	RWDD2A	RWD2A_HUMAN RWD domain-containing protein 2A OS=Homo sapiens GN=RWDD2A
278	L8E8S4	0.1489	5564.87	20.68	MDM1	L8E8S4_HUMAN Alternative protein MDM1 OS=Homo sapiens GN=MDM1
