# Supplementary material for: Generation and Comprehensive Analysis of Host Cell Interactome of the PA Protein of the Highly Pathogenic H5N1 Avian Influenza Virus in Mammalian Cells
Source: Front Microbiol. 2017 Apr 28;8:739. doi: 10.3389/fmicb.2017.00739 (PMC5408021; doi:10.3389/fmicb.2017.00739)
Supplement: Supplementary file 2 [file Table2.XLS]

## Sheet: total enrichment_result
The GO annotation of the identified proteins
GO_ID	GO_term	TYPE	TargetGene_in_GO	RefGene_in_GO	All_TargetGene	TargetGene_list
GO:0006414	translational elongation	biological_process	30	245	93	EEF1A1,EEF2,RPL5,RPL7,RPL8,RPL10,RPL11,RPL12,RPL13,RPL15,RPL17,RPL18,RPL19,RPL23A,RPL26,RPL28,RPL35A,RPS3,RPS3A,RPS4X,RPS6,RPS11,RPS13,RPS14,RPS15A,RPS16,RPS19,RPS20,TUFM,RPL35,
GO:0019058	viral infectious cycle	biological_process	28	245	91	RAN,RPL5,RPL7,RPL8,RPL10,RPL11,RPL12,RPL13,RPL15,RPL17,RPL18,RPL19,RPL23A,RPL26,RPL28,RPL35A,RPS3,RPS3A,RPS4X,RPS6,RPS11,RPS13,RPS14,RPS15A,RPS16,RPS19,RPS20,RPL35,
GO:0019083	viral transcription	biological_process	27	245	82	RPL5,RPL7,RPL8,RPL10,RPL11,RPL12,RPL13,RPL15,RPL17,RPL18,RPL19,RPL23A,RPL26,RPL28,RPL35A,RPS3,RPS3A,RPS4X,RPS6,RPS11,RPS13,RPS14,RPS15A,RPS16,RPS19,RPS20,RPL35,
GO:0006415	translational termination	biological_process	27	245	84	RPL5,RPL7,RPL8,RPL10,RPL11,RPL12,RPL13,RPL15,RPL17,RPL18,RPL19,RPL23A,RPL26,RPL28,RPL35A,RPS3,RPS3A,RPS4X,RPS6,RPS11,RPS13,RPS14,RPS15A,RPS16,RPS19,RPS20,RPL35,
GO:0006614	SRP-dependent cotranslational protein targeting to membrane	biological_process	27	245	105	RPL5,RPL7,RPL8,RPL10,RPL11,RPL12,RPL13,RPL15,RPL17,RPL18,RPL19,RPL23A,RPL26,RPL28,RPL35A,RPS3,RPS3A,RPS4X,RPS6,RPS11,RPS13,RPS14,RPS15A,RPS16,RPS19,RPS20,RPL35,
GO:0000184	nuclear-transcribed mRNA catabolic process, nonsense-mediated decay	biological_process	28	245	119	RPL5,RPL7,RPL8,RPL10,RPL11,RPL12,RPL13,RPL15,RPL17,RPL18,RPL19,RPL23A,RPL26,RPL28,RPL35A,RPS3,RPS3A,RPS4X,RPS6,RPS11,RPS13,RPS14,RPS15A,RPS16,RPS19,RPS20,RPL35,SMG5,
GO:0006413	translational initiation	biological_process	28	245	119	EIF4A1,RPL5,RPL7,RPL8,RPL10,RPL11,RPL12,RPL13,RPL15,RPL17,RPL18,RPL19,RPL23A,RPL26,RPL28,RPL35A,RPS3,RPS3A,RPS4X,RPS6,RPS11,RPS13,RPS14,RPS15A,RPS16,RPS19,RPS20,RPL35,
GO:0003735	structural constituent of ribosome	molecular_function	29	245	157	RPL5,RPL7,RPL8,RPL10,RPL11,RPL12,RPL13,RPL15,RPL17,RPL18,RPL19,RPL23A,RPL26,RPL28,RPL35A,RPS3,RPS3A,RPS4X,RPS6,RPS11,RPS13,RPS14,RPS15A,RPS16,RPS19,RPS20,RPL35,RSL1D1,MRPL18,
GO:0016071	mRNA metabolic process	biological_process	33	245	225	EIF4A1,HSPA8,HSPB1,PSMD3,RPL5,RPL7,RPL8,RPL10,RPL11,RPL12,RPL13,RPL15,RPL17,RPL18,RPL19,RPL23A,RPL26,RPL28,RPL35A,RPS3,RPS3A,RPS4X,RPS6,RPS11,RPS13,RPS14,RPS15A,RPS16,RPS19,RPS20,UbC,RPL35,SMG5,
GO:0016070	RNA metabolic process	biological_process	33	245	256	EIF4A1,HSPA8,HSPB1,PSMD3,RPL5,RPL7,RPL8,RPL10,RPL11,RPL12,RPL13,RPL15,RPL17,RPL18,RPL19,RPL23A,RPL26,RPL28,RPL35A,RPS3,RPS3A,RPS4X,RPS6,RPS11,RPS13,RPS14,RPS15A,RPS16,RPS19,RPS20,UbC,RPL35,SMG5,
GO:0006412	translation	biological_process	32	245	252	EEF1A1,EEF2,EIF4A1,RPL5,RPL7,RPL8,RPL10,RPL11,RPL12,RPL13,RPL15,RPL17,RPL18,RPL19,RPL23A,RPL26,RPL28,RPL35A,RPS3,RPS3A,RPS4X,RPS6,RPS11,RPS13,RPS14,RPS15A,RPS16,RPS19,RPS20,RPL35,RSL1D1,MRPL18,
GO:0010467	gene expression	biological_process	47	245	666	EEF1A1,EEF2,EIF4A1,HNRNPA2B1,HNRNPC,HNRNPU,HSPA8,HSPB1,YBX1,PSMD3,PTBP1,RAN,RPL5,RPL7,RPL8,RPL10,RPL11,RPL12,RPL13,RPL15,RPL17,RPL18,RPL19,RPL23A,RPL26,RPL28,RPL35A,RPS3,RPS3A,RPS4X,RPS6,RPS11,RPS13,RPS14,RPS15A,RPS16,RPS19,RPS20,SNAPC4,UbC,RPL35,NEDD4L,SMG5,RBMX,CCAR1,BDP1,PTRF,
GO:0044267	cellular protein metabolic process	biological_process	36	245	400	EEF1A1,EEF2,EIF4A1,HEXB,RPL5,RPL7,RPL8,RPL10,RPL11,RPL12,RPL13,RPL15,RPL17,RPL18,RPL19,RPL23A,RPL26,RPL28,RPL35A,RPS3,RPS3A,RPS4X,RPS6,RPS11,RPS13,RPS14,RPS15A,RPS16,RPS19,RPS20,TUBA1A,RPL35,SEC31A,GALNT8,ARSH,TUBB2B,
GO:0016032	viral reproduction	biological_process	32	245	342	SLC25A5,HMGA1,PSMD3,RAN,RPL5,RPL7,RPL8,RPL10,RPL11,RPL12,RPL13,RPL15,RPL17,RPL18,RPL19,RPL23A,RPL26,RPL28,RPL35A,RPS3,RPS3A,RPS4X,RPS6,RPS11,RPS13,RPS14,RPS15A,RPS16,RPS19,RPS20,UbC,RPL35,
GO:0022625	cytosolic large ribosomal subunit	cellular_component	16	245	52	RPL5,RPL7,RPL8,RPL10,RPL11,RPL12,RPL13,RPL15,RPL17,RPL18,RPL19,RPL23A,RPL26,RPL28,RPL35A,RPL35,
GO:0022627	cytosolic small ribosomal subunit	cellular_component	11	245	36	RPS3,RPS3A,RPS4X,RPS6,RPS11,RPS13,RPS14,RPS15A,RPS16,RPS19,RPS20,
GO:0005829	cytosol	cellular_component	76	245	2326	ACTA1,ACTA2,ACTG1,ACTN1,ALDH1A1,ALDH3A1,APC,CCND1,CTSH,DUSP3,EEF1A1,EEF2,EIF4A1,G6PD,GAPDH,GFAP,HMGA1,HSPA8,HSPB1,HSP90AA1,HSP90AB1,HSPD1,IRF1,STMN1,LDHA,PCM1,PDC,PSMD3,RAN,RPL5,RPL7,RPL8,RPL10,RPL11,RPL12,RPL13,RPL15,RPL17,RPL18,RPL19,RPL23A,RPL26,RPL28,RPL35A,RPS3,RPS3A,RPS4X,RPS6,RPS11,RPS13,RPS14,RPS15A,RPS16,RPS19,RPS20,S100A6,S100A8,SFRP1,TPM4,TTN,TXN,UbC,VIM,TUBA1A,LPIN2,FAF1,RPL35,SEC31A,…
GO:0030529	ribonucleoprotein complex	cellular_component	15	245	110	ACTN4,EEF2,HNRNPA2B1,HNRNPU,HSPA8,NCL,YBX1,RPL5,RPL7,RPS3,RPS3A,RPS4X,RPS6,TRIM21,IQGAP1,
GO:0070062	extracellular vesicular exosome	cellular_component	11	245	60	ACTA1,ACTG1,ACTN4,ACTN1,ANXA2,GAPDH,HSPA8,LAMB1,VIM,RBMX,HRNR,
GO:0003723	RNA binding	molecular_function	27	245	578	HNRNPA2B1,HNRNPC,HNRNPU,NCL,YBX1,PTBP1,RPL5,RPL7,RPL8,RPL11,RPL12,RPL13,RPL15,RPL18,RPL19,RPL26,RPL28,RPS3A,RPS14,RPS15A,RPS16,RPS19,RPS20,TRIM21,FUBP1,RSL1D1,RBMX,
GO:0042273	ribosomal large subunit biogenesis	biological_process	5	245	11	RPL5,RPL7,RPL11,RPL26,RPL35A,
GO:0005515	protein binding	molecular_function	109	245	5004	ACTA1,ACTG1,ACTN4,ACTN1,AHR,SLC25A5,ANXA2,APC,ATP5A1,ATRX,CCND1,DST,CFL1,CHD1,CPS1,CTSH,DAPK1,DSP,EEF1A1,EIF4A1,FANCA,FSHB,GAPDH,GRN,HMGA1,HNRNPA2B1,HNRNPC,HNRNPU,HSPA8,HSPB1,HSP90AA1,HSP90AB1,HSPD1,INHBB,IRF1,CD82,KCNN4,MAL,MDM4,MYH10,NCL,YBX1,PRDX1,PCM1,PFN1,ABCB1,PKP2,PRKDC,PTBP1,RAN,RPL5,RPL11,RPL13,RPL15,RPL23A,RPL28,RPS3,RPS3A,RPS6,RPS13,RPS19,S100A6,S100A8,S100A11,SLC9A1,HLTF,TRIM21,TTN,TX…
GO:0003729	mRNA binding	molecular_function	7	245	56	EIF4A1,RPL7,RPS3,RPS13,PIWIL1,RPL35,RBMX,
GO:0019843	rRNA binding	molecular_function	5	245	26	RPL8,RPL11,RPL23A,RPS4X,RPS11,
GO:0006364	rRNA processing	biological_process	8	245	90	RPL5,RPL7,RPL11,RPL26,RPL35A,RPS6,RPS16,RPS19,
GO:0015935	small ribosomal subunit	cellular_component	4	245	17	RPS4X,RPS6,RPS16,GNB2L1,
GO:0003746	translation elongation factor activity	molecular_function	4	245	18	EEF1A1,EEF2,TUFM,EFTUD1,
GO:0016021	integral to membrane	cellular_component	25	245	3929	ALPI,DST,ABCB1,PKP2,SLC9A1,TSPAN6,SLC30A1,TNFRSF10D,TMEM63A,MRVI1,LMTK2,DNAJC16,GALNT8,S1PR5,PCSK4,TMEM51,TRPC7,PCNXL2,GJA10,ABCC11,VASN,ITPRIPL1,SLC5A12,HEPHL1,ARSH,
GO:0051015	actin filament binding	molecular_function	7	245	73	ACTN4,ACTN1,MYH10,TTN,GAS7,MACF1,CORO1C,
GO:0004029	aldehyde dehydrogenase (NAD) activity	molecular_function	3	245	9	ALDH1A1,ALDH2,ALDH3A1,
GO:0090402	oncogene-induced senescence	biological_process	2	245	2	HMGA1,HMGA2,
GO:0001533	cornified envelope	cellular_component	4	245	23	CSTA,DSP,SPRR2A,HRNR,
GO:0019901	protein kinase binding	molecular_function	13	245	270	ACTG1,APC,CCND1,EEF1A1,HSPB1,IL12RB2,RPS3,RPS6,VIM,IQGAP1,FAF1,IBTK,CCNL2,
GO:0003906	DNA-(apurinic or apyrimidinic site) lyase activity	molecular_function	3	245	11	HMGA1,RPS3,HMGA2,
GO:0045109	intermediate filament organization	biological_process	3	245	11	DSP,GFAP,VIM,
GO:0009615	response to virus	biological_process	8	245	112	ACTA2,CFL1,HMGA1,HSPB1,STMN1,RPS15A,HMGA2,DCLK1,
GO:0043531	ADP binding	molecular_function	4	245	25	ACTA1,ATP5A1,HSPA8,MYH10,
GO:0019240	citrulline biosynthetic process	biological_process	2	245	3	CPS1,ALDH18A1,
GO:0035986	senescence-associated heterochromatin focus assembly	biological_process	2	245	3	HMGA1,HMGA2,
GO:0008379	thioredoxin peroxidase activity	molecular_function	2	245	3	PRDX1,PRDX4,
GO:0008097	5S rRNA binding	molecular_function	2	245	3	RPL5,MRPL18,
GO:0009991	response to extracellular stimulus	biological_process	2	245	3	ACTA1,RPS19,
GO:0005865	striated muscle thin filament	cellular_component	2	245	3	ACTA1,TTN,
GO:0030292	protein tyrosine kinase inhibitor activity	molecular_function	2	245	3	GNB2L1,IBTK,
GO:0060020	Bergmann glial cell differentiation	biological_process	2	245	3	GFAP,VIM,
GO:0070293	renal absorption	biological_process	2	245	3	AKR1C3,SLC9A3R1,
GO:0035985	senescence-associated heterochromatin focus	cellular_component	2	245	3	HMGA1,HMGA2,
GO:0042274	ribosomal small subunit biogenesis	biological_process	3	245	12	RPS6,RPS16,RPS19,
GO:0042470	melanosome	cellular_component	7	245	90	ANXA2,HSPA8,HSP90AA1,HSP90AB1,PRDX1,RAN,DNAJC5,
GO:0051272	positive regulation of cellular component movement	biological_process	3	245	13	ACTN4,STMN1,RPS19,
GO:0005083	small GTPase regulator activity	molecular_function	4	245	28	CIT,RIMS1,TNIK,NRK,
GO:0051575	5'-deoxyribose-5-phosphate lyase activity	molecular_function	2	245	4	HMGA1,HMGA2,
GO:0019887	protein kinase regulator activity	molecular_function	2	245	4	APC,FAF1,
GO:0004677	DNA-dependent protein kinase activity	molecular_function	2	245	4	PRKDC,HMGA2,
GO:2000774	positive regulation of cellular senescence	biological_process	2	245	4	HMGA1,HMGA2,
GO:0016505	apoptotic protease activator activity	molecular_function	2	245	4	CTSH,MAL,
GO:0042176	regulation of protein catabolic process	biological_process	3	245	14	PSMD3,FAF1,NEDD4L,
GO:0008585	female gonad development	biological_process	3	245	14	FANCA,SFRP1,LHX9,
GO:0001725	stress fiber	cellular_component	5	245	48	ACTA1,ACTN4,ACTN1,MYH10,TPM4,
GO:0006986	response to unfolded protein	biological_process	5	245	50	HSPA8,HSPB1,HSP90AA1,HSP90AB1,HSPD1,
GO:0045859	regulation of protein kinase activity	biological_process	3	245	15	TTN,SLC9A3R1,FAF1,
GO:0030911	TPR domain binding	molecular_function	2	245	5	HSP90AA1,HSP90AB1,
GO:0030240	skeletal muscle thin filament assembly	biological_process	2	245	5	ACTA1,TTN,
GO:0070937	CRD-mediated mRNA stability complex	cellular_component	2	245	5	HNRNPU,YBX1,
GO:0030235	nitric-oxide synthase regulator activity	molecular_function	2	245	5	HSP90AA1,HSP90AB1,
GO:0070934	CRD-mediated mRNA stabilization	biological_process	2	245	5	HNRNPU,YBX1,
GO:0010766	negative regulation of sodium ion transport	biological_process	2	245	5	SLC9A3R1,NEDD4L,
GO:0045110	intermediate filament bundle assembly	biological_process	2	245	5	NEFH,PKP2,
GO:0005516	calmodulin binding	molecular_function	9	245	164	DAPK1,KCNN4,MYH10,SLC9A1,TTN,IQGAP1,MYO15A,OBSCN,PNCK,
GO:0005524	ATP binding	molecular_function	38	245	1482	ACTA1,ACTA2,ACTG1,ATP5A1,ATRX,CHD1,CPS1,DAPK1,DNAH6,EIF4A1,HNRNPU,HSPA8,HSP90AA1,HSP90AB1,HSPD1,MOS,MYH10,ABCB1,PRKDC,ALDH18A1,HLTF,CDKL5,TTN,DCLK1,SLK,RAD50,CIT,LMTK2,MAST3,TNIK,MYO15A,RIMKLB,AACS,OBSCN,ABCC11,PNCK,NRK,KIF4B,
GO:0001726	ruffle	cellular_component	6	245	77	ACTN1,S100A6,S100A11,GAS7,SLC9A3R1,CIT,
GO:0010564	regulation of cell cycle process	biological_process	2	245	6	SFRP1,HMGA2,
GO:0001758	retinal dehydrogenase activity	molecular_function	2	245	6	ALDH1A1,AKR1C3,
GO:0051271	negative regulation of cellular component movement	biological_process	2	245	6	ACTN4,ACTN1,
GO:0004030	aldehyde dehydrogenase [NAD(P)+] activity	molecular_function	2	245	6	ALDH2,ALDH3A1,
GO:0061099	negative regulation of protein tyrosine kinase activity	biological_process	2	245	6	GNB2L1,IBTK,
GO:0033119	negative regulation of RNA splicing	biological_process	2	245	6	PTBP1,RPS13,
GO:0006461	protein complex assembly	biological_process	7	245	109	APC,FANCA,HMGA1,MDM4,SLC9A3R1,RIMS1,SHANK1,
GO:0097110	scaffold protein binding	molecular_function	3	245	18	DSP,VIM,SHANK1,
GO:0032587	ruffle membrane	cellular_component	5	245	57	APC,CFL1,RPS3,CDKL5,MACF1,
GO:0004674	protein serine/threonine kinase activity	molecular_function	13	245	323	DAPK1,MOS,PRKDC,CDKL5,TTN,DCLK1,SLK,CIT,LMTK2,MAST3,TNIK,OBSCN,NRK,
GO:0031648	protein destabilization	biological_process	3	245	19	CTSH,PRKDC,TRIM21,
GO:0045214	sarcomere organization	biological_process	3	245	19	ACTG1,TTN,OBSCN,
GO:0005844	polysome	cellular_component	3	245	19	EEF2,RPS4X,PIWIL1,
GO:0003680	AT DNA binding	molecular_function	2	245	7	HMGA1,HMGA2,
GO:0051764	actin crosslink formation	biological_process	2	245	7	ACTN4,ACTN1,
GO:0086069	bundle of His cell to Purkinje myocyte communication	biological_process	2	245	7	DSP,PKP2,
GO:0042026	protein refolding	biological_process	2	245	7	HSP90AA1,HSPD1,
GO:0030049	muscle filament sliding	biological_process	4	245	38	ACTA1,TPM4,TTN,VIM,
GO:0000786	nucleosome	cellular_component	5	245	62	HIST1H1C,HIST1H1B,HIST1H2BJ,H2AFV,HIST2H2BF,
GO:0048306	calcium-dependent protein binding	molecular_function	4	245	40	S100A6,S100A11,SLC9A1,SEC31A,
GO:0015629	actin cytoskeleton	cellular_component	9	245	185	ACTA1,ACTA2,DST,DAPK1,PDC,PFN1,SLC9A3R1,CIT,CORO1C,
GO:0044548	S100 protein binding	molecular_function	2	245	8	S100A6,S100A11,
GO:0061202	clathrin-sculpted gamma-aminobutyric acid transport vesicle membrane	cellular_component	2	245	8	HSPA8,DNAJC5,
GO:0031252	cell leading edge	cellular_component	3	245	22	DST,VIM,IQGAP1,
GO:0009267	cellular response to starvation	biological_process	3	245	23	INHBB,SFRP1,AKR1C3,
GO:0005737	cytoplasm	cellular_component	80	245	4006	ACTA2,ACTN4,ACTN1,AHR,ALDH1A1,APC,DST,CFL1,CHD1,CSTA,DAPK1,DLST,DNAH6,EEF1A1,FANCA,FSHB,G6PD,GAPDH,GFAP,HNRNPA2B1,HSPB1,HSP90AB1,IRF1,MYH10,YBX1,PRDX1,PCM1,PDC,PFN1,PTMA,ALDH18A1,RAN,RPL28,RPS3,RPS3A,RPS6,RPS15A,RPS20,S100A6,S100A11,SLC9A1,SPRR2A,TRIM21,CDKL5,TTN,VIM,SHOC2,GAS7,AKR1C3,IQGAP1,PIWIL1,SLC9A3R1,SLK,GNB2L1,BASP1,RPL35,SEC31A,TRAK1,TNIK,SARM1,NEDD4L,SMG5,MACF1,CASP14,RUSC1,IBTK,TRAF3IP…
GO:0004859	phospholipase inhibitor activity	molecular_function	2	245	9	ANXA2,PDC,
GO:0000281	cytokinesis after mitosis	biological_process	2	245	9	APC,MYH10,
GO:0086005	regulation of ventricular cardiac muscle cell action potential	biological_process	2	245	9	DSP,PKP2,
GO:0014002	astrocyte development	biological_process	2	245	9	GFAP,VIM,
GO:0046959	habituation	biological_process	1	245	1	SHANK1,
GO:0071384	cellular response to corticosteroid stimulus	biological_process	1	245	1	AKR1C3,
GO:0019185	snRNA-activating protein complex	cellular_component	1	245	1	SNAPC4,
GO:0097291	renal phosphate ion absorption	biological_process	1	245	1	SLC9A3R1,
GO:0035605	peptidyl-cysteine S-nitrosylase activity	molecular_function	1	245	1	GAPDH,
GO:0004087	carbamoyl-phosphate synthase (ammonia) activity	molecular_function	1	245	1	CPS1,
GO:0008962	phosphatidylglycerophosphatase activity	molecular_function	1	245	1	PTPMT1,
GO:0002135	CTP binding	molecular_function	1	245	1	HSP90AB1,
GO:0030322	stabilization of membrane potential	biological_process	1	245	1	KCNN4,
GO:2000224	regulation of testosterone biosynthetic process	biological_process	1	245	1	AKR1C3,
GO:0043257	laminin-8 complex	cellular_component	1	245	1	LAMB1,
GO:0016231	beta-N-acetylglucosaminidase activity	molecular_function	1	245	1	HEXB,
GO:0047017	prostaglandin-F synthase activity	molecular_function	1	245	1	AKR1C3,
GO:0016811	hydrolase activity, acting on carbon-nitrogen (but not peptide) bonds, in linear amides	molecular_function	1	245	1	SIRT3,
GO:0042512	negative regulation of tyrosine phosphorylation of Stat1 protein	biological_process	1	245	1	IRF1,
GO:2000052	positive regulation of non-canonical Wnt receptor signaling pathway	biological_process	1	245	1	SFRP1,
GO:0030729	acetoacetate-CoA ligase activity	molecular_function	1	245	1	AACS,
GO:0086019	cell-cell signaling involved in cardiac conduction	biological_process	1	245	1	PKP2,
GO:0004640	phosphoribosylanthranilate isomerase activity	molecular_function	1	245	1	HRNR,
GO:0016913	follicle-stimulating hormone activity	molecular_function	1	245	1	FSHB,
GO:0004149	dihydrolipoyllysine-residue succinyltransferase activity	molecular_function	1	245	1	DLST,
GO:0031052	chromosome breakage	biological_process	1	245	1	HMGA2,
GO:0050894	determination of affect	biological_process	1	245	1	SHANK1,
GO:0045703	ketoreductase activity	molecular_function	1	245	1	AKR1C3,
GO:1900053	negative regulation of retinoic acid biosynthetic process	biological_process	1	245	1	AKR1C3,
GO:2000271	positive regulation of fibroblast apoptotic process	biological_process	1	245	1	SFRP1,
GO:0004380	glycoprotein-fucosylgalactoside alpha-N-acetylgalactosaminyltransferase activity	molecular_function	1	245	1	ABO,
GO:0004381	fucosylgalactoside 3-alpha-galactosyltransferase activity	molecular_function	1	245	1	ABO,
GO:0071584	negative regulation of zinc ion transmembrane import	biological_process	1	245	1	SLC30A1,
GO:0008187	poly-pyrimidine tract binding	molecular_function	1	245	1	PTBP1,
GO:2000156	regulation of retrograde vesicle-mediated transport, Golgi to ER	biological_process	1	245	1	RAB33B,
GO:0042134	rRNA primary transcript binding	molecular_function	1	245	1	PTRF,
GO:0030697	S-adenosylmethionine-dependent tRNA (m5U54) methyltransferase activity	molecular_function	1	245	1	TRMT2B,
GO:0035410	dihydrotestosterone 17-beta-dehydrogenase activity	molecular_function	1	245	1	AKR1C3,
GO:0032782	bile acid secretion	biological_process	1	245	1	SLC9A3R1,
GO:0003131	mesodermal-endodermal cell signaling	biological_process	1	245	1	HMGA2,
GO:0006592	ornithine biosynthetic process	biological_process	1	245	1	ALDH18A1,
GO:0008049	male courtship behavior	biological_process	1	245	1	HEXB,
GO:0047020	15-hydroxyprostaglandin-D dehydrogenase (NADP+) activity	molecular_function	1	245	1	AKR1C3,
GO:0003096	renal sodium ion transport	biological_process	1	245	1	SLC9A3R1,
GO:0002842	positive regulation of T cell mediated immune response to tumor cell	biological_process	1	245	1	HSPD1,
GO:0031877	somatostatin receptor binding	molecular_function	1	245	1	SHANK1,
GO:0030490	maturation of SSU-rRNA	biological_process	1	245	1	RPS14,
GO:0010734	negative regulation of protein glutathionylation	biological_process	1	245	1	G6PD,
GO:0070853	myosin VI binding	molecular_function	1	245	1	LMTK2,
GO:0002934	desmosome organization	biological_process	1	245	1	DSP,
GO:0048291	isotype switching to IgG isotypes	biological_process	1	245	1	HSPD1,
GO:2000685	positive regulation of cellular response to X-ray	biological_process	1	245	1	HMGA2,
GO:0015669	gas transport	biological_process	1	245	1	RPS19,
GO:0042483	negative regulation of odontogenesis	biological_process	1	245	1	APC,
GO:0035606	peptidyl-cysteine S-trans-nitrosylation	biological_process	1	245	1	GAPDH,
GO:0090246	convergent extension involved in somitogenesis	biological_process	1	245	1	SFRP1,
GO:0043056	forward locomotion	biological_process	1	245	1	TTN,
GO:0030108	HLA-A specific activating MHC class I receptor activity	molecular_function	1	245	1	CTSH,
GO:0060448	dichotomous subdivision of terminal units involved in lung branching	biological_process	1	245	1	CTSH,
GO:0051171	regulation of nitrogen compound metabolic process	biological_process	1	245	1	APC,
GO:0042795	snRNA transcription from RNA polymerase II promoter	biological_process	1	245	1	SNAPC4,
GO:0036131	prostaglandin D2 11-ketoreductase activity	molecular_function	1	245	1	AKR1C3,
GO:0045738	negative regulation of DNA repair	biological_process	1	245	1	RPS3,
GO:0086001	regulation of cardiac muscle cell action potential	biological_process	1	245	1	PKP2,
GO:0048178	negative regulation of hepatocyte growth factor biosynthetic process	biological_process	1	245	1	INHBB,
GO:0051148	negative regulation of muscle cell differentiation	biological_process	1	245	1	PTBP1,
GO:0042796	snRNA transcription from RNA polymerase III promoter	biological_process	1	245	1	SNAPC4,
GO:0035500	MH2 domain binding	molecular_function	1	245	1	HMGA2,
GO:0035978	histone H2A-S139 phosphorylation	biological_process	1	245	1	HMGA2,
GO:0002368	B cell cytokine production	biological_process	1	245	1	HSPD1,
GO:0015037	peptide disulfide oxidoreductase activity	molecular_function	1	245	1	TXN,
GO:0004349	glutamate 5-kinase activity	molecular_function	1	245	1	ALDH18A1,
GO:0035501	MH1 domain binding	molecular_function	1	245	1	HMGA2,
GO:0034334	adherens junction maintenance	biological_process	1	245	1	PKP2,
GO:0004350	glutamate-5-semialdehyde dehydrogenase activity	molecular_function	1	245	1	ALDH18A1,
GO:0044345	stromal-epithelial cell signaling involved in prostate gland development	biological_process	1	245	1	SFRP1,
GO:0010625	positive regulation of Schwann cell proliferation	biological_process	1	245	1	GFAP,
GO:0002764	immune response-regulating signaling pathway	biological_process	1	245	1	CTSH,
GO:2000080	negative regulation of canonical Wnt receptor signaling pathway involved in controlling type B pancreatic cell proliferation	biological_process	1	245	1	SFRP1,
GO:0035262	gonad morphogenesis	biological_process	1	245	1	LHX9,
GO:0010813	neuropeptide catabolic process	biological_process	1	245	1	CTSH,
GO:0010632	regulation of epithelial cell migration	biological_process	1	245	1	MACF1,
GO:0051580	regulation of neurotransmitter uptake	biological_process	1	245	1	GFAP,
GO:0032415	regulation of sodium:hydrogen antiporter activity	biological_process	1	245	1	SLC9A3R1,
GO:2000564	regulation of CD8-positive, alpha-beta T cell proliferation	biological_process	1	245	1	IRF1,
GO:0048856	anatomical structure development	biological_process	1	245	1	RPS19,
GO:0034752	cytosolic aryl hydrocarbon receptor complex	cellular_component	1	245	1	AHR,
GO:0008106	alcohol dehydrogenase (NADP+) activity	molecular_function	1	245	1	ALDH3A1,
GO:0072591	citrate-L-glutamate ligase activity	molecular_function	1	245	1	RIMKLB,
GO:2001033	negative regulation of double-strand break repair via nonhomologous end joining	biological_process	1	245	1	HMGA2,
GO:0051017	actin filament bundle assembly	biological_process	3	245	25	ACTN4,ACTN1,GAS7,
GO:0060416	response to growth hormone stimulus	biological_process	2	245	10	CPS1,IRF1,
GO:0035371	microtubule plus end	cellular_component	2	245	10	APC,DST,
GO:0000975	regulatory region DNA binding	molecular_function	2	245	10	IRF1,HMGA2,
GO:0071397	cellular response to cholesterol	biological_process	2	245	10	INHBB,AACS,
GO:0048025	negative regulation of mRNA splicing, via spliceosome	biological_process	2	245	10	PTBP1,RBMX,
GO:0030018	Z disc	cellular_component	5	245	72	ACTN1,DST,HSPB1,TTN,OBSCN,
GO:0000398	mRNA splicing, via spliceosome	biological_process	8	245	168	HNRNPA2B1,HNRNPC,HNRNPU,YBX1,PTBP1,RBMX,ZCCHC8,CCAR1,
GO:0060041	retina development in camera-type eye	biological_process	4	245	48	APC,MYH10,MDM1,CEP290,
GO:0008584	male gonad development	biological_process	5	245	74	FANCA,SFRP1,HMGA2,AKR1C3,LHX9,
GO:0006069	ethanol oxidation	biological_process	2	245	11	ALDH1A1,ALDH2,
GO:0051010	microtubule plus-end binding	molecular_function	2	245	11	APC,DST,
GO:0032886	regulation of microtubule-based process	biological_process	2	245	11	APC,MACF1,
GO:0006081	cellular aldehyde metabolic process	biological_process	2	245	11	ALDH1A1,ALDH3A1,
GO:0055003	cardiac myofibril assembly	biological_process	2	245	11	MYH10,TTN,
GO:0051131	chaperone-mediated protein complex assembly	biological_process	2	245	11	HSP90AA1,HSPD1,
GO:0005080	protein kinase C binding	molecular_function	4	245	49	DSP,HSPB1,PKP2,GNB2L1,
GO:0019903	protein phosphatase binding	molecular_function	4	245	49	KCNN4,SHOC2,IQGAP1,GNB2L1,
GO:0005200	structural constituent of cytoskeleton	molecular_function	5	245	76	ACTA1,ACTG1,DSP,GFAP,VIM,
GO:0003779	actin binding	molecular_function	11	245	290	ACTN4,DST,CFL1,MYH10,PFN1,TPM4,COBLL1,MACF1,RUSC1,MYO15A,PHACTR3,
GO:0005178	integrin binding	molecular_function	5	245	78	ACTN4,ACTN1,DST,GFAP,LAMB1,
GO:0007091	mitotic metaphase/anaphase transition	biological_process	2	245	12	APC,CIT,
GO:0030216	keratinocyte differentiation	biological_process	4	245	52	CSTA,DSP,SPRR2A,AKR1C3,
GO:0071585	detoxification of cadmium ion	biological_process	1	245	2	SLC30A1,
GO:0032416	negative regulation of sodium:hydrogen antiporter activity	biological_process	1	245	2	SLC9A3R1,
GO:0045252	oxoglutarate dehydrogenase complex	cellular_component	1	245	2	DLST,
GO:0000019	regulation of mitotic recombination	biological_process	1	245	2	RAD50,
GO:0032602	chemokine production	biological_process	1	245	2	S100A8,
GO:0034694	response to prostaglandin stimulus	biological_process	1	245	2	AKR1C3,
GO:0044062	regulation of excretion	biological_process	1	245	2	SLC9A3R1,
GO:0055081	anion homeostasis	biological_process	1	245	2	CPS1,
GO:0045550	geranylgeranyl reductase activity	molecular_function	1	245	2	AKR1C3,
GO:0031936	negative regulation of chromatin silencing	biological_process	1	245	2	HMGA1,
GO:0046390	ribose phosphate biosynthetic process	biological_process	1	245	2	G6PD,
GO:0047026	androsterone dehydrogenase (A-specific) activity	molecular_function	1	245	2	AKR1C3,
GO:0015207	adenine transmembrane transporter activity	molecular_function	1	245	2	SLC25A5,
GO:0030200	heparan sulfate proteoglycan catabolic process	biological_process	1	245	2	GPC1,
GO:2001038	regulation of cellular response to drug	biological_process	1	245	2	HMGA2,
GO:0031507	heterochromatin assembly	biological_process	1	245	2	HMGA2,
GO:0016488	farnesol catabolic process	biological_process	1	245	2	AKR1C3,
GO:0034201	response to oleic acid	biological_process	1	245	2	AACS,
GO:0060123	regulation of growth hormone secretion	biological_process	1	245	2	HMGA2,
GO:0003223	ventricular compact myocardium morphogenesis	biological_process	1	245	2	DSP,
GO:0005607	laminin-2 complex	cellular_component	1	245	2	LAMB1,
GO:0043503	skeletal muscle fiber adaptation	biological_process	1	245	2	ACTA1,
GO:0047023	androsterone dehydrogenase activity	molecular_function	1	245	2	AKR1C3,
GO:0044259	multicellular organismal macromolecule metabolic process	biological_process	1	245	2	AKR1C3,
GO:0035305	negative regulation of dephosphorylation	biological_process	1	245	2	IQGAP1,
GO:2000785	regulation of autophagic vacuole assembly	biological_process	1	245	2	RAB33B,
GO:0072590	N-acetyl-L-aspartate-L-glutamate ligase activity	molecular_function	1	245	2	RIMKLB,
GO:0004365	glyceraldehyde-3-phosphate dehydrogenase (NAD+) (phosphorylating) activity	molecular_function	1	245	2	GAPDH,
GO:0007356	thorax and anterior abdomen determination	biological_process	1	245	2	BASP1,
GO:2001016	positive regulation of skeletal muscle cell differentiation	biological_process	1	245	2	GPC1,
GO:0060279	positive regulation of ovulation	biological_process	1	245	2	INHBB,
GO:0071539	protein localization to centrosome	biological_process	1	245	2	PCM1,
GO:0002134	UTP binding	molecular_function	1	245	2	HSP90AB1,
GO:0009410	response to xenobiotic stimulus	biological_process	1	245	2	AHR,
GO:0004345	glucose-6-phosphate dehydrogenase activity	molecular_function	1	245	2	G6PD,
GO:0070488	neutrophil aggregation	biological_process	1	245	2	S100A8,
GO:0006740	NADPH regeneration	biological_process	1	245	2	G6PD,
GO:0090086	negative regulation of protein deubiquitination	biological_process	1	245	2	TRIM21,
GO:0045023	G0 to G1 transition	biological_process	1	245	2	MDM4,
GO:0048549	positive regulation of pinocytosis	biological_process	1	245	2	ACTN4,
GO:0090281	negative regulation of calcium ion import	biological_process	1	245	2	SLC30A1,
GO:0033549	MAP kinase phosphatase activity	molecular_function	1	245	2	DUSP3,
GO:0070851	growth factor receptor binding	molecular_function	1	245	2	SLC9A3R1,
GO:0086064	cell communication by electrical coupling involved in cardiac conduction	biological_process	1	245	2	PKP2,
GO:0046851	negative regulation of bone remodeling	biological_process	1	245	2	SFRP1,
GO:0048385	regulation of retinoic acid receptor signaling pathway	biological_process	1	245	2	AKR1C3,
GO:0051011	microtubule minus-end binding	molecular_function	1	245	2	CEP290,
GO:0019322	pentose biosynthetic process	biological_process	1	245	2	G6PD,
GO:0047787	delta4-3-oxosteroid 5beta-reductase activity	molecular_function	1	245	2	AKR1C3,
GO:0030135	coated vesicle	cellular_component	1	245	2	HSPD1,
GO:0031673	H zone	cellular_component	1	245	2	DST,
GO:0048333	mesodermal cell differentiation	biological_process	1	245	2	HMGA2,
GO:0034635	glutathione transport	biological_process	1	245	2	SLC9A3R1,
GO:2001076	positive regulation of metanephric ureteric bud development	biological_process	1	245	2	BASP1,
GO:0034124	regulation of MyD88-dependent toll-like receptor signaling pathway	biological_process	1	245	2	IRF1,
GO:0031698	beta-2 adrenergic receptor binding	molecular_function	1	245	2	SLC9A3R1,
GO:0046789	host cell surface receptor binding	molecular_function	1	245	2	INHBB,
GO:0071379	cellular response to prostaglandin stimulus	biological_process	1	245	2	AKR1C3,
GO:0019784	NEDD8-specific protease activity	molecular_function	1	245	2	OTUB1,
GO:0071548	response to dexamethasone stimulus	biological_process	1	245	2	CPS1,
GO:0071394	cellular response to testosterone stimulus	biological_process	1	245	2	AACS,
GO:0070409	carbamoyl phosphate biosynthetic process	biological_process	1	245	2	CPS1,
GO:0071013	catalytic step 2 spliceosome	cellular_component	5	245	80	HNRNPA2B1,HNRNPC,HNRNPU,RBMX,ZCCHC8,
GO:0002576	platelet degranulation	biological_process	5	245	80	ACTN4,ACTN1,CFL1,PFN1,TTN,
GO:0016887	ATPase activity	molecular_function	6	245	112	ATP5A1,DNAH6,HSP90AA1,HSPD1,HLTF,MACF1,
GO:0005916	fascia adherens	cellular_component	2	245	13	ACTN1,DSP,
GO:0030214	hyaluronan catabolic process	biological_process	2	245	13	HEXB,SLC9A1,
GO:0031143	pseudopodium	cellular_component	2	245	13	ACTN4,ACTN1,
GO:0043409	negative regulation of MAPK cascade	biological_process	2	245	13	APC,DUSP3,
GO:0071347	cellular response to interleukin-1	biological_process	3	245	31	IRF1,SFRP1,RBMX,
GO:0051592	response to calcium ion	biological_process	4	245	56	ACTG1,CCND1,TTN,SEC31A,
GO:0032855	positive regulation of Rac GTPase activity	biological_process	2	245	14	SFRP1,CDKL5,
GO:0086091	regulation of heart rate by cardiac conduction	biological_process	2	245	14	DSP,PKP2,
GO:0035019	somatic stem cell maintenance	biological_process	3	245	34	APC,SFRP1,HMGA2,
GO:0007512	adult heart development	biological_process	2	245	15	MYH10,TTN,
GO:0031430	M band	cellular_component	2	245	15	TTN,OBSCN,
GO:0044344	cellular response to fibroblast growth factor stimulus	biological_process	2	245	15	CPS1,SFRP1,
GO:0051054	positive regulation of DNA metabolic process	biological_process	1	245	3	PFN1,
GO:0043047	single-stranded telomeric DNA binding	molecular_function	1	245	3	HNRNPA2B1,
GO:0009313	oligosaccharide catabolic process	biological_process	1	245	3	HEXB,
GO:0036002	pre-mRNA binding	molecular_function	1	245	3	PTBP1,
GO:0018636	phenanthrene 9,10-monooxygenase activity	molecular_function	1	245	3	AKR1C3,
GO:0030984	kininogen binding	molecular_function	1	245	3	CTSH,
GO:0047086	ketosteroid monooxygenase activity	molecular_function	1	245	3	AKR1C3,
GO:0000320	re-entry into mitotic cell cycle	biological_process	1	245	3	CCND1,
GO:0021592	fourth ventricle development	biological_process	1	245	3	MYH10,
GO:0047045	testosterone 17-beta-dehydrogenase (NADP+) activity	molecular_function	1	245	3	AKR1C3,
GO:0014829	vascular smooth muscle contraction	biological_process	1	245	3	ACTA2,
GO:0006458	'de novo' protein folding	biological_process	1	245	3	HSPD1,
GO:0042048	olfactory behavior	biological_process	1	245	3	SHANK1,
GO:0046475	glycerophospholipid catabolic process	biological_process	1	245	3	PLA2G4B,
GO:0033512	L-lysine catabolic process to acetyl-CoA via saccharopine	biological_process	1	245	3	DLST,
GO:0030241	skeletal muscle myosin thick filament assembly	biological_process	1	245	3	TTN,
GO:0048769	sarcomerogenesis	biological_process	1	245	3	TTN,
GO:0032232	negative regulation of actin filament bundle assembly	biological_process	1	245	3	SHANK1,
GO:0047718	indanol dehydrogenase activity	molecular_function	1	245	3	AKR1C3,
GO:1901315	negative regulation of histone H2A K63-linked ubiquitination	biological_process	1	245	3	OTUB1,
GO:0045899	positive regulation of RNA polymerase II transcriptional preinitiation complex assembly	biological_process	1	245	3	AHR,
GO:2000054	negative regulation of Wnt receptor signaling pathway involved in dorsal/ventral axis specification	biological_process	1	245	3	SFRP1,
GO:0030011	maintenance of cell polarity	biological_process	1	245	3	DST,
GO:0035928	rRNA import into mitochondrion	biological_process	1	245	3	MRPL18,
GO:0061370	testosterone biosynthetic process	biological_process	1	245	3	AKR1C3,
GO:0035987	endodermal cell differentiation	biological_process	1	245	3	HMGA2,
GO:0071896	protein localization to adherens junction	biological_process	1	245	3	DSP,
GO:0072144	glomerular mesangial cell development	biological_process	1	245	3	ACTA2,
GO:0071481	cellular response to X-ray	biological_process	1	245	3	SFRP1,
GO:0030485	smooth muscle contractile fiber	cellular_component	1	245	3	ACTA2,
GO:0008426	protein kinase C inhibitor activity	molecular_function	1	245	3	HSPB1,
GO:0071400	cellular response to oleic acid	biological_process	1	245	3	CPS1,
GO:0035995	detection of muscle stretch	biological_process	1	245	3	TTN,
GO:0006568	tryptophan metabolic process	biological_process	1	245	3	HRNR,
GO:0071532	ankyrin repeat binding	molecular_function	1	245	3	SHANK1,
GO:0021678	third ventricle development	biological_process	1	245	3	MYH10,
GO:0030888	regulation of B cell proliferation	biological_process	1	245	3	AHR,
GO:0035662	Toll-like receptor 4 binding	molecular_function	1	245	3	S100A8,
GO:0045590	negative regulation of regulatory T cell differentiation	biological_process	1	245	3	IRF1,
GO:0010447	response to acidity	biological_process	1	245	3	SLC9A1,
GO:0019888	protein phosphatase regulator activity	molecular_function	1	245	3	SHOC2,
GO:0002159	desmosome assembly	biological_process	1	245	3	PKP2,
GO:0006883	cellular sodium ion homeostasis	biological_process	1	245	3	NEDD4L,
GO:2000270	negative regulation of fibroblast apoptotic process	biological_process	1	245	3	SFRP1,
GO:0060421	positive regulation of heart growth	biological_process	1	245	3	BASP1,
GO:0097208	alveolar lamellar body	cellular_component	1	245	3	CTSH,
GO:0051154	negative regulation of striated muscle cell differentiation	biological_process	1	245	3	YBX1,
GO:0034584	piRNA binding	molecular_function	1	245	3	PIWIL1,
GO:0006405	RNA export from nucleus	biological_process	1	245	3	RAN,
GO:0071436	sodium ion export	biological_process	1	245	3	SLC9A1,
GO:0009051	pentose-phosphate shunt, oxidative branch	biological_process	1	245	3	G6PD,
GO:0035303	regulation of dephosphorylation	biological_process	1	245	3	SMG5,
GO:2000041	negative regulation of planar cell polarity pathway involved in axis elongation	biological_process	1	245	3	SFRP1,
GO:0044530	supraspliceosomal complex	cellular_component	1	245	3	RBMX,
GO:0060613	fat pad development	biological_process	1	245	3	HMGA2,
GO:0043259	laminin-10 complex	cellular_component	1	245	3	LAMB1,
GO:0032564	dATP binding	molecular_function	1	245	3	HSP90AB1,
GO:0032288	myelin assembly	biological_process	1	245	3	GPC1,
GO:0031932	TORC2 complex	cellular_component	1	245	3	RPL23A,
GO:0001766	membrane raft polarization	biological_process	1	245	3	MAL,
GO:0006543	glutamine catabolic process	biological_process	1	245	3	CPS1,
GO:0001835	blastocyst hatching	biological_process	1	245	3	GRN,
GO:0044294	dendritic growth cone	cellular_component	1	245	3	CDKL5,
GO:0046929	negative regulation of neurotransmitter secretion	biological_process	1	245	3	SLC30A1,
GO:0005856	cytoskeleton	cellular_component	11	245	315	ACTG1,HSPB1,S100A8,TPM4,VIM,GNB2L1,BASP1,TNIK,MACF1,TRAF3IP1,FRMD7,
GO:0008180	signalosome	cellular_component	3	245	35	ATP5A1,HSP90AB1,BASP1,
GO:0005874	microtubule	cellular_component	10	245	275	DNAH6,STMN1,TUBA1A,IQGAP1,MACF1,RUSC1,LRRC49,SPAG17,KIF4B,TUBB2B,
GO:0043065	positive regulation of apoptotic process	biological_process	8	245	195	APC,HSPD1,PRKDC,RPS6,SFRP1,HMGA2,GNB2L1,FAF1,
GO:0005099	Ras GTPase activator activity	molecular_function	2	245	16	ALDH1A1,IQGAP1,
GO:0050885	neuromuscular process controlling balance	biological_process	3	245	37	HEXB,MYH10,SHANK1,
GO:0042645	mitochondrial nucleoid	cellular_component	3	245	37	SLC25A5,CPS1,TUFM,
GO:0005884	actin filament	cellular_component	3	245	37	ACTA1,GAS7,IQGAP1,
GO:0007052	mitotic spindle organization	biological_process	2	245	17	STMN1,RAN,
GO:0017080	sodium channel regulator activity	molecular_function	2	245	17	PKP2,NEDD4L,
GO:0046209	nitric oxide metabolic process	biological_process	2	245	17	CPS1,HSP90AA1,
GO:0051082	unfolded protein binding	molecular_function	6	245	127	HSPA8,HSP90AA1,HSP90AB1,HSPD1,DNAJC16,DNAJC5,
GO:0006928	cellular component movement	biological_process	5	245	94	ACTG1,HSPB1,TPM4,TXN,VIM,
GO:0031072	heat shock protein binding	molecular_function	4	245	64	DLST,FAF1,DNAJC16,DNAJC5,
GO:0030178	negative regulation of Wnt receptor signaling pathway	biological_process	3	245	38	CCND1,SFRP1,GNB2L1,
GO:0046882	negative regulation of follicle-stimulating hormone secretion	biological_process	1	245	4	INHBB,
GO:0006930	substrate-dependent cell migration, cell extension	biological_process	1	245	4	MYH10,
GO:0030104	water homeostasis	biological_process	1	245	4	NEDD4L,
GO:0045040	protein import into mitochondrial outer membrane	biological_process	1	245	4	HSP90AA1,
GO:0071229	cellular response to acid	biological_process	1	245	4	ANXA2,
GO:0046541	saliva secretion	biological_process	1	245	4	KCNN4,
GO:0043615	astrocyte cell migration	biological_process	1	245	4	HEXB,
GO:0010952	positive regulation of peptidase activity	biological_process	1	245	4	CTSH,
GO:0002360	T cell lineage commitment	biological_process	1	245	4	PRKDC,
GO:0043374	CD8-positive, alpha-beta T cell differentiation	biological_process	1	245	4	IRF1,
GO:0032119	sequestering of zinc ion	biological_process	1	245	4	S100A8,
GO:0035749	myelin sheath adaxonal region	cellular_component	1	245	4	ANXA2,
GO:0033601	positive regulation of mammary gland epithelial cell proliferation	biological_process	1	245	4	CCND1,
GO:0071468	cellular response to acidity	biological_process	1	245	4	SLC9A1,
GO:0002819	regulation of adaptive immune response	biological_process	1	245	4	IRF1,
GO:0006561	proline biosynthetic process	biological_process	1	245	4	ALDH18A1,
GO:0016286	small conductance calcium-activated potassium channel activity	molecular_function	1	245	4	KCNN4,
GO:0010815	bradykinin catabolic process	biological_process	1	245	4	CTSH,
GO:0022601	menstrual cycle phase	biological_process	1	245	4	SFRP1,
GO:0000974	Prp19 complex	cellular_component	1	245	4	HSPA8,
GO:0006689	ganglioside catabolic process	biological_process	1	245	4	HEXB,
GO:0008559	xenobiotic-transporting ATPase activity	molecular_function	1	245	4	ABCB1,
GO:0022626	cytosolic ribosome	cellular_component	1	245	4	RPL13,
GO:0070574	cadmium ion transmembrane transport	biological_process	1	245	4	SLC30A1,
GO:0031265	CD95 death-inducing signaling complex	cellular_component	1	245	4	FAF1,
GO:0034098	Cdc48p-Npl4p-Ufd1p AAA ATPase complex	cellular_component	1	245	4	FAF1,
GO:0001913	T cell mediated cytotoxicity	biological_process	1	245	4	CTSH,
GO:0071395	cellular response to jasmonic acid stimulus	biological_process	1	245	4	AKR1C3,
GO:0047115	trans-1,2-dihydrobenzene-1,2-diol dehydrogenase activity	molecular_function	1	245	4	AKR1C3,
GO:0015853	adenine transport	biological_process	1	245	4	SLC25A5,
GO:0042256	mature ribosome assembly	biological_process	1	245	4	EFTUD1,
GO:0033158	regulation of protein import into nucleus, translocation	biological_process	1	245	4	TXN,
GO:0051156	glucose 6-phosphate metabolic process	biological_process	1	245	4	G6PD,
GO:0071359	cellular response to dsRNA	biological_process	1	245	4	IRF1,
GO:0030160	GKAP/Homer scaffold activity	molecular_function	1	245	4	SHANK1,
GO:0009301	snRNA transcription	biological_process	1	245	4	SNAPC4,
GO:0051302	regulation of cell division	biological_process	1	245	4	GNB2L1,
GO:0006172	ADP biosynthetic process	biological_process	1	245	4	ATP5A1,
GO:0071141	SMAD protein complex	cellular_component	1	245	4	HMGA2,
GO:0004958	prostaglandin F receptor activity	molecular_function	1	245	4	AKR1C3,
GO:0016082	synaptic vesicle priming	biological_process	1	245	4	CADPS2,
GO:0007019	microtubule depolymerization	biological_process	1	245	4	STMN1,
GO:0070141	response to UV-A	biological_process	1	245	4	CCND1,
GO:0031340	positive regulation of vesicle fusion	biological_process	1	245	4	ANXA2,
GO:0005862	muscle thin filament tropomyosin	cellular_component	1	245	4	TPM4,
GO:0032417	positive regulation of sodium:hydrogen antiporter activity	biological_process	1	245	4	ACTN4,
GO:0070324	thyroid hormone binding	molecular_function	1	245	4	CTSH,
GO:0019871	sodium channel inhibitor activity	molecular_function	1	245	4	NEDD4L,
GO:0035988	chondrocyte proliferation	biological_process	1	245	4	HMGA2,
GO:0042345	regulation of NF-kappaB import into nucleus	biological_process	1	245	4	PRDX1,
GO:0045569	TRAIL binding	molecular_function	1	245	4	TNFRSF10D,
GO:0034454	microtubule anchoring at centrosome	biological_process	1	245	4	PCM1,
GO:0001842	neural fold formation	biological_process	1	245	4	CFL1,
GO:0050774	negative regulation of dendrite morphogenesis	biological_process	1	245	4	CIT,
GO:0004563	beta-N-acetylhexosaminidase activity	molecular_function	1	245	4	HEXB,
GO:0014074	response to purine-containing compound	biological_process	1	245	4	AACS,
GO:0044320	cellular response to leptin stimulus	biological_process	1	245	4	INHBB,
GO:0050780	dopamine receptor binding	molecular_function	1	245	4	SLC9A3R1,
GO:0035234	germ cell programmed cell death	biological_process	1	245	4	PRKDC,
GO:2000117	negative regulation of cysteine-type endopeptidase activity	biological_process	1	245	4	SFRP1,
GO:0031433	telethonin binding	molecular_function	1	245	4	TTN,
GO:0043130	ubiquitin binding	molecular_function	3	245	39	HSPB1,FAF1,OTUB1,
GO:0000381	regulation of alternative mRNA splicing, via spliceosome	biological_process	2	245	18	PTBP1,RBMX,
GO:0022604	regulation of cell morphogenesis	biological_process	2	245	18	CFL1,ZMYM4,
GO:0048365	Rac GTPase binding	molecular_function	2	245	18	CDKL5,IQGAP1,
GO:0005840	ribosome	cellular_component	4	245	66	RPL15,RPS4X,RPS11,RPS13,
GO:0005882	intermediate filament	cellular_component	5	245	98	DST,DSP,GFAP,PKP2,VIM,
GO:0031941	filamentous actin	cellular_component	2	245	19	ACTG1,TPM4,
GO:0030506	ankyrin binding	molecular_function	2	245	19	TTN,OBSCN,
GO:0005654	nucleoplasm	cellular_component	23	245	935	CCND1,DUSP3,FANCA,HMGA1,HNRNPA2B1,HNRNPC,HNRNPU,IRF1,NCL,YBX1,PRKDC,PSMD3,PTBP1,RAN,SNAPC4,TXN,UbC,RAD50,NEDD4L,RBMX,CCAR1,BDP1,PTRF,
GO:0004386	helicase activity	molecular_function	3	245	42	ATRX,EIF4A1,HLTF,
GO:0035872	nucleotide-binding domain, leucine rich repeat containing receptor signaling pathway	biological_process	3	245	42	HSP90AB1,TXN,UbC,
GO:0051898	negative regulation of protein kinase B signaling cascade	biological_process	2	245	20	SLC9A3R1,GNB2L1,
GO:0001047	core promoter binding	molecular_function	2	245	20	HMGA2,RBMX,
GO:0070373	negative regulation of ERK1 and ERK2 cascade	biological_process	2	245	20	DUSP3,SLC9A3R1,
GO:0030212	hyaluronan metabolic process	biological_process	2	245	20	HEXB,SLC9A1,
GO:0035767	endothelial cell chemotaxis	biological_process	1	245	5	HSPB1,
GO:2000353	positive regulation of endothelial cell apoptotic process	biological_process	1	245	5	AKR1C3,
GO:0009143	nucleoside triphosphate catabolic process	biological_process	1	245	5	HRNR,
GO:0000403	Y-form DNA binding	molecular_function	1	245	5	RAD18,
GO:0004459	L-lactate dehydrogenase activity	molecular_function	1	245	5	LDHA,
GO:0043008	ATP-dependent protein binding	molecular_function	1	245	5	DNAJC5,
GO:0034765	regulation of ion transmembrane transport	biological_process	1	245	5	NEDD4L,
GO:0045578	negative regulation of B cell differentiation	biological_process	1	245	5	SFRP1,
GO:0034983	peptidyl-lysine deacetylation	biological_process	1	245	5	SIRT3,
GO:0017081	chloride channel regulator activity	molecular_function	1	245	5	SLC9A3R1,
GO:0048240	sperm capacitation	biological_process	1	245	5	PCSK4,
GO:0031102	neuron projection regeneration	biological_process	1	245	5	GFAP,
GO:0030870	Mre11 complex	cellular_component	1	245	5	RAD50,
GO:0014034	neural crest cell fate commitment	biological_process	1	245	5	SFRP1,
GO:0005853	eukaryotic translation elongation factor 1 complex	cellular_component	1	245	5	EEF1A1,
GO:0000028	ribosomal small subunit assembly	biological_process	1	245	5	RPS14,
GO:0016460	myosin II complex	cellular_component	1	245	5	MYH10,
GO:0050765	negative regulation of phagocytosis	biological_process	1	245	5	GNB2L1,
GO:0048026	positive regulation of mRNA splicing, via spliceosome	biological_process	1	245	5	RBMX,
GO:0046696	lipopolysaccharide receptor complex	cellular_component	1	245	5	HSPD1,
GO:0007256	activation of JNKK activity	biological_process	1	245	5	TNIK,
GO:0051453	regulation of intracellular pH	biological_process	1	245	5	SLC9A1,
GO:0033619	membrane protein proteolysis	biological_process	1	245	5	CTSH,
GO:0071504	cellular response to heparin	biological_process	1	245	5	SFRP1,
GO:0030836	positive regulation of actin filament depolymerization	biological_process	1	245	5	CFL1,
GO:1901016	regulation of potassium ion transmembrane transporter activity	biological_process	1	245	5	NEDD4L,
GO:0060011	Sertoli cell proliferation	biological_process	1	245	5	FSHB,
GO:0019855	calcium channel inhibitor activity	molecular_function	1	245	5	SLC30A1,
GO:0000275	mitochondrial proton-transporting ATP synthase complex, catalytic core F(1)	cellular_component	1	245	5	ATP5A1,
GO:0002328	pro-B cell differentiation	biological_process	1	245	5	PRKDC,
GO:0004028	3-chloroallyl aldehyde dehydrogenase activity	molecular_function	1	245	5	ALDH3A1,
GO:0046881	positive regulation of follicle-stimulating hormone secretion	biological_process	1	245	5	INHBB,
GO:0055129	L-proline biosynthetic process	biological_process	1	245	5	ALDH18A1,
GO:2000780	negative regulation of double-strand break repair	biological_process	1	245	5	OTUB1,
GO:0050544	arachidonic acid binding	molecular_function	1	245	5	S100A8,
GO:0002326	B cell lineage commitment	biological_process	1	245	5	PRKDC,
GO:0045869	negative regulation of retroviral genome replication	biological_process	1	245	5	HMGA2,
GO:0046826	negative regulation of protein export from nucleus	biological_process	1	245	5	TXN,
GO:0010466	negative regulation of peptidase activity	biological_process	1	245	5	CSTA,
GO:0019215	intermediate filament binding	molecular_function	1	245	5	PKP2,
GO:0008328	ionotropic glutamate receptor complex	cellular_component	1	245	5	SHANK1,
GO:0071817	MMXD complex	cellular_component	1	245	5	SLC25A5,
GO:0000164	protein phosphatase type 1 complex	cellular_component	1	245	5	SHOC2,
GO:0047035	testosterone dehydrogenase (NAD+) activity	molecular_function	1	245	5	AKR1C3,
GO:0033153	T cell receptor V(D)J recombination	biological_process	1	245	5	PRKDC,
GO:2000810	regulation of tight junction assembly	biological_process	1	245	5	PKP2,
GO:0033152	immunoglobulin V(D)J recombination	biological_process	1	245	5	PRKDC,
GO:0030134	ER to Golgi transport vesicle	cellular_component	1	245	5	SEC31A,
GO:0005497	androgen binding	molecular_function	1	245	5	ALDH1A1,
GO:0048496	maintenance of organ identity	biological_process	1	245	5	PKP2,
GO:0019911	structural constituent of myelin sheath	molecular_function	1	245	5	MAL,
GO:0003300	cardiac muscle hypertrophy	biological_process	1	245	5	TTN,
GO:0044459	plasma membrane part	cellular_component	1	245	5	HSPD1,
GO:0032508	DNA duplex unwinding	biological_process	2	245	21	ATRX,RAD50,
GO:0030863	cortical cytoskeleton	cellular_component	2	245	21	ACTN4,TPM4,
GO:0018149	peptide cross-linking	biological_process	2	245	21	CSTA,DSP,
GO:0030864	cortical actin cytoskeleton	cellular_component	2	245	21	ACTN1,CFL1,
GO:0006334	nucleosome assembly	biological_process	5	245	105	HIST1H1C,HIST1H1B,HIST1H2BJ,H2AFV,HIST2H2BF,
GO:0045444	fat cell differentiation	biological_process	3	245	45	CCND1,INHBB,HMGA2,
GO:0005604	basement membrane	cellular_component	4	245	74	ANXA2,DST,LAMB1,COL28A1,
GO:0030057	desmosome	cellular_component	2	245	22	DSP,PKP2,
GO:0008307	structural constituent of muscle	molecular_function	3	245	46	TPM4,TTN,OBSCN,
GO:0001541	ovarian follicle development	biological_process	3	245	46	AHR,FSHB,INHBB,
GO:0006066	alcohol metabolic process	biological_process	1	245	6	ALDH2,
GO:0030705	cytoskeleton-dependent intracellular transport	biological_process	1	245	6	TUBA1A,
GO:0071625	vocalization behavior	biological_process	1	245	6	SHANK1,
GO:0000014	single-stranded DNA specific endodeoxyribonuclease activity	molecular_function	1	245	6	RAD50,
GO:0016584	nucleosome positioning	biological_process	1	245	6	HIST1H1C,
GO:0030857	negative regulation of epithelial cell differentiation	biological_process	1	245	6	CCND1,
GO:0014037	Schwann cell differentiation	biological_process	1	245	6	GPC1,
GO:0006068	ethanol catabolic process	biological_process	1	245	6	ALDH2,
GO:0046903	secretion	biological_process	1	245	6	RIMS1,
GO:0004035	alkaline phosphatase activity	molecular_function	1	245	6	ALPI,
GO:2000036	regulation of stem cell maintenance	biological_process	1	245	6	HMGA2,
GO:0019907	cyclin-dependent protein kinase activating kinase holoenzyme complex	cellular_component	1	245	6	HSPD1,
GO:0006734	NADH metabolic process	biological_process	1	245	6	DLST,
GO:0007341	penetration of zona pellucida	biological_process	1	245	6	HEXB,
GO:0042805	actinin binding	molecular_function	1	245	6	TTN,
GO:0086002	regulation of cardiac muscle cell action potential involved in contraction	biological_process	1	245	6	PKP2,
GO:0051604	protein maturation	biological_process	1	245	6	HSPD1,
GO:0050658	RNA transport	biological_process	1	245	6	HNRNPA2B1,
GO:0051099	positive regulation of binding	biological_process	1	245	6	ANXA2,
GO:0030033	microvillus assembly	biological_process	1	245	6	SLC9A3R1,
GO:0032049	cardiolipin biosynthetic process	biological_process	1	245	6	PTPMT1,
GO:0070419	nonhomologous end joining complex	cellular_component	1	245	6	PRKDC,
GO:0071305	cellular response to vitamin D	biological_process	1	245	6	SFRP1,
GO:0031638	zymogen activation	biological_process	1	245	6	CTSH,
GO:0001881	receptor recycling	biological_process	1	245	6	LMTK2,
GO:0038036	sphingosine-1-phosphate receptor activity	molecular_function	1	245	6	S1PR5,
GO:0071204	histone pre-mRNA 3'end processing complex	cellular_component	1	245	6	YBX1,
GO:0005958	DNA-dependent protein kinase-DNA ligase 4 complex	cellular_component	1	245	6	PRKDC,
GO:0000930	gamma-tubulin complex	cellular_component	1	245	6	CEP290,
GO:0035497	cAMP response element binding	molecular_function	1	245	6	HMGA2,
GO:0003688	DNA replication origin binding	molecular_function	1	245	6	HSPD1,
GO:0048739	cardiac muscle fiber development	biological_process	1	245	6	TTN,
GO:0045055	regulated secretory pathway	biological_process	1	245	6	RIMS1,
GO:0045910	negative regulation of DNA recombination	biological_process	1	245	6	RAD18,
GO:0070087	chromo shadow domain binding	molecular_function	1	245	6	ATRX,
GO:0072112	glomerular visceral epithelial cell differentiation	biological_process	1	245	6	BASP1,
GO:0060013	righting reflex	biological_process	1	245	6	SHANK1,
GO:0007253	cytoplasmic sequestering of NF-kappaB	biological_process	1	245	6	FAF1,
GO:0002523	leukocyte migration involved in inflammatory response	biological_process	1	245	6	S100A8,
GO:0030643	cellular phosphate ion homeostasis	biological_process	1	245	6	SLC9A3R1,
GO:0030893	meiotic cohesin complex	cellular_component	1	245	6	STAG3,
GO:0004439	phosphatidylinositol-4,5-bisphosphate 5-phosphatase activity	molecular_function	1	245	6	PTPMT1,
GO:0006701	progesterone biosynthetic process	biological_process	1	245	6	FSHB,
GO:0048027	mRNA 5'-UTR binding	molecular_function	1	245	6	RPS14,
GO:0001778	plasma membrane repair	biological_process	1	245	6	MYH10,
GO:0033674	positive regulation of kinase activity	biological_process	1	245	6	RAD50,
GO:0006828	manganese ion transport	biological_process	1	245	6	TRPC7,
GO:0072015	glomerular visceral epithelial cell development	biological_process	1	245	6	IQGAP1,
GO:0072341	modified amino acid binding	molecular_function	1	245	6	CPS1,
GO:0035418	protein localization to synapse	biological_process	1	245	6	SHANK1,
GO:0030177	positive regulation of Wnt receptor signaling pathway	biological_process	2	245	23	SFRP1,MACF1,
GO:0032391	photoreceptor connecting cilium	cellular_component	2	245	23	CEP290,FAM161A,
GO:0001816	cytokine production	biological_process	2	245	23	G6PD,S100A8,
GO:0051059	NF-kappaB binding	molecular_function	2	245	23	RPS3,FAF1,
GO:0008219	cell death	biological_process	6	245	149	GRN,HEXB,HSPB1,NEFH,FAF1,DNAJC5,
GO:0014704	intercalated disc	cellular_component	2	245	24	DSP,PKP2,
GO:0030016	myofibril	cellular_component	2	245	24	ACTG1,OBSCN,
GO:0006919	activation of cysteine-type endopeptidase activity involved in apoptotic process	biological_process	4	245	79	HSPD1,RPS3,S100A8,GNB2L1,
GO:0006921	cellular component disassembly involved in execution phase of apoptosis	biological_process	3	245	49	APC,DSP,VIM,
GO:0030335	positive regulation of cell migration	biological_process	5	245	114	APC,CTSH,FSHB,LAMB1,GNB2L1,
GO:0005606	laminin-1 complex	cellular_component	1	245	7	LAMB1,
GO:0010642	negative regulation of platelet-derived growth factor receptor signaling pathway	biological_process	1	245	7	SLC9A3R1,
GO:0060687	regulation of branching involved in prostate gland morphogenesis	biological_process	1	245	7	SFRP1,
GO:0030850	prostate gland development	biological_process	1	245	7	AHR,
GO:0072089	stem cell proliferation	biological_process	1	245	7	ABCB1,
GO:0045182	translation regulator activity	molecular_function	1	245	7	RPS14,
GO:0051371	muscle alpha-actinin binding	molecular_function	1	245	7	TTN,
GO:0031115	negative regulation of microtubule polymerization	biological_process	1	245	7	STMN1,
GO:0042267	natural killer cell mediated cytotoxicity	biological_process	1	245	7	PRDX1,
GO:0048793	pronephros development	biological_process	1	245	7	CEP290,
GO:0002544	chronic inflammatory response	biological_process	1	245	7	S100A8,
GO:0060770	negative regulation of epithelial cell proliferation involved in prostate gland development	biological_process	1	245	7	APC,
GO:0010975	regulation of neuron projection development	biological_process	1	245	7	FRMD7,
GO:0051988	regulation of attachment of spindle microtubules to kinetochore	biological_process	1	245	7	APC,
GO:0000339	RNA cap binding	molecular_function	1	245	7	EIF4A1,
GO:0034101	erythrocyte homeostasis	biological_process	1	245	7	PRDX1,
GO:0060052	neurofilament cytoskeleton organization	biological_process	1	245	7	NEFH,
GO:2000679	positive regulation of transcription regulatory region DNA binding	biological_process	1	245	7	HMGA2,
GO:0043208	glycosphingolipid binding	molecular_function	1	245	7	LAMB1,
GO:2000648	positive regulation of stem cell proliferation	biological_process	1	245	7	HMGA2,
GO:0050862	positive regulation of T cell receptor signaling pathway	biological_process	1	245	7	KCNN4,
GO:0007095	mitotic cell cycle G2/M transition DNA damage checkpoint	biological_process	1	245	7	HMGA2,
GO:0022027	interkinetic nuclear migration	biological_process	1	245	7	PCM1,
GO:0004032	alditol:NADP+ 1-oxidoreductase activity	molecular_function	1	245	7	AKR1C3,
GO:0030858	positive regulation of epithelial cell differentiation	biological_process	1	245	7	APC,
GO:0016264	gap junction assembly	biological_process	1	245	7	PKP2,
GO:0072075	metanephric mesenchyme development	biological_process	1	245	7	BASP1,
GO:2001022	positive regulation of response to DNA damage stimulus	biological_process	1	245	7	HMGA2,
GO:0001882	nucleoside binding	molecular_function	1	245	7	ACTN4,
GO:0016881	acid-amino acid ligase activity	molecular_function	1	245	7	RIMKLB,
GO:0071391	cellular response to estrogen stimulus	biological_process	1	245	7	SFRP1,
GO:0045084	positive regulation of interleukin-12 biosynthetic process	biological_process	1	245	7	IRF1,
GO:0060527	prostate epithelial cord arborization involved in prostate glandular acinus morphogenesis	biological_process	1	245	7	SFRP1,
GO:0031492	nucleosomal DNA binding	molecular_function	1	245	7	HMGA2,
GO:0036057	slit diaphragm	cellular_component	1	245	7	IQGAP1,
GO:0090244	Wnt receptor signaling pathway involved in somitogenesis	biological_process	1	245	7	SFRP1,
GO:0040020	regulation of meiosis	biological_process	1	245	7	MOS,
GO:0007097	nuclear migration	biological_process	1	245	7	MYH10,
GO:0060231	mesenchymal to epithelial transition	biological_process	1	245	7	BASP1,
GO:0015299	solute:hydrogen antiporter activity	molecular_function	1	245	7	SLC9A1,
GO:0006473	protein acetylation	biological_process	1	245	7	IRF1,
GO:0021680	cerebellar Purkinje cell layer development	biological_process	1	245	7	MYH10,
GO:0071380	cellular response to prostaglandin E stimulus	biological_process	1	245	7	SFRP1,
GO:0010977	negative regulation of neuron projection development	biological_process	2	245	25	GFAP,VIM,
GO:0045787	positive regulation of cell cycle	biological_process	2	245	25	RPS15A,TRIM21,
GO:0046676	negative regulation of insulin secretion	biological_process	2	245	25	INHBB,SFRP1,
GO:0042995	cell projection	cellular_component	3	245	51	ACTN1,GFAP,SFRP1,
GO:0000086	G2/M transition of mitotic cell cycle	biological_process	5	245	117	HSP90AA1,PCM1,ABCB1,TUBA1A,CEP290,
GO:0008380	RNA splicing	biological_process	8	245	238	HNRNPA2B1,HNRNPC,HNRNPU,HSPA8,YBX1,PTBP1,RBMX,CCAR1,
GO:0042594	response to starvation	biological_process	2	245	26	CPS1,AACS,
GO:0008406	gonad development	biological_process	2	245	26	SFRP1,BASP1,
GO:0007269	neurotransmitter secretion	biological_process	3	245	52	HSPA8,RIMS1,DNAJC5,
GO:0050679	positive regulation of epithelial cell proliferation	biological_process	3	245	53	GRN,LAMB1,SFRP1,
GO:0030496	midbody	cellular_component	4	245	85	ANXA2,MYH10,IQGAP1,GNB2L1,
GO:0004003	ATP-dependent DNA helicase activity	molecular_function	2	245	27	CHD1,RAD50,
GO:0042626	ATPase activity, coupled to transmembrane movement of substances	molecular_function	2	245	27	ABCB1,ABCC11,
GO:0051496	positive regulation of stress fiber assembly	biological_process	2	245	27	PFN1,SFRP1,
GO:0004175	endopeptidase activity	molecular_function	2	245	27	CPS1,CTSH,
GO:0045737	positive regulation of cyclin-dependent protein kinase activity	biological_process	1	245	8	CCND1,
GO:0033689	negative regulation of osteoblast proliferation	biological_process	1	245	8	SFRP1,
GO:0045670	regulation of osteoclast differentiation	biological_process	1	245	8	APC,
GO:0047760	butyrate-CoA ligase activity	molecular_function	1	245	8	AACS,
GO:0006554	lysine catabolic process	biological_process	1	245	8	DLST,
GO:0001817	regulation of cytokine production	biological_process	1	245	8	IQGAP1,
GO:0036064	cilium basal body	cellular_component	1	245	8	FAM161A,
GO:0007567	parturition	biological_process	1	245	8	PLA2G4B,
GO:0051893	regulation of focal adhesion assembly	biological_process	1	245	8	MACF1,
GO:0015075	ion transmembrane transporter activity	molecular_function	1	245	8	S100A6,
GO:0014075	response to amine stimulus	biological_process	1	245	8	CPS1,
GO:0010038	response to metal ion	biological_process	1	245	8	NEDD4L,
GO:0070206	protein trimerization	biological_process	1	245	8	TRIM21,
GO:0044598	doxorubicin metabolic process	biological_process	1	245	8	AKR1C3,
GO:0008200	ion channel inhibitor activity	molecular_function	1	245	8	GNB2L1,
GO:0009605	response to external stimulus	biological_process	1	245	8	INHBB,
GO:0060346	bone trabecula formation	biological_process	1	245	8	SFRP1,
GO:0044295	axonal growth cone	cellular_component	1	245	8	APC,
GO:0042769	DNA damage response, detection of DNA damage	biological_process	1	245	8	HMGA2,
GO:0032872	regulation of stress-activated MAPK cascade	biological_process	1	245	8	PRDX1,
GO:0042448	progesterone metabolic process	biological_process	1	245	8	AKR1C3,
GO:0050811	GABA receptor binding	molecular_function	1	245	8	TRAK1,
GO:0030916	otic vesicle formation	biological_process	1	245	8	CEP290,
GO:0030056	hemidesmosome	cellular_component	1	245	8	DST,
GO:0000307	cyclin-dependent protein kinase holoenzyme complex	cellular_component	1	245	8	CCND1,
GO:0016655	oxidoreductase activity, acting on NADH or NADPH, quinone or similar compound as acceptor	molecular_function	1	245	8	AKR1C3,
GO:0050667	homocysteine metabolic process	biological_process	1	245	8	CPS1,
GO:0016538	cyclin-dependent protein kinase regulator activity	molecular_function	1	245	8	CCND1,
GO:0033598	mammary gland epithelial cell proliferation	biological_process	1	245	8	CCND1,
GO:0070307	lens fiber cell development	biological_process	1	245	8	VIM,
GO:0043220	Schmidt-Lanterman incisure	cellular_component	1	245	8	ANXA2,
GO:0050732	negative regulation of peptidyl-tyrosine phosphorylation	biological_process	1	245	8	SFRP1,
GO:2000543	positive regulation of gastrulation	biological_process	1	245	8	GNB2L1,
GO:0006268	DNA unwinding involved in replication	biological_process	1	245	8	HMGA1,
GO:0031095	platelet dense tubular network membrane	cellular_component	1	245	8	MRVI1,
GO:0045104	intermediate filament cytoskeleton organization	biological_process	1	245	8	DST,
GO:0044597	daunorubicin metabolic process	biological_process	1	245	8	AKR1C3,
GO:0070365	hepatocyte differentiation	biological_process	1	245	8	CPS1,
GO:0032464	positive regulation of protein homooligomerization	biological_process	1	245	8	GNB2L1,
GO:0048762	mesenchymal cell differentiation	biological_process	1	245	8	HMGA2,
GO:0032609	interferon-gamma production	biological_process	1	245	8	IL12RB2,
GO:0060158	phospholipase C-activating dopamine receptor signaling pathway	biological_process	1	245	8	SLC9A3R1,
GO:0032731	positive regulation of interleukin-1 beta production	biological_process	1	245	8	HSPB1,
GO:0005536	glucose binding	molecular_function	1	245	8	G6PD,
GO:0004197	cysteine-type endopeptidase activity	molecular_function	3	245	54	CTSH,SFRP1,CASP14,
GO:0030674	protein binding, bridging	molecular_function	3	245	54	CSTA,DSP,RAD50,
GO:0000226	microtubule cytoskeleton organization	biological_process	3	245	54	DST,GAPDH,NEFH,
GO:0015630	microtubule cytoskeleton	cellular_component	5	245	122	DST,GAPDH,TUBA1A,RUSC1,TUBB2B,
GO:0071277	cellular response to calcium ion	biological_process	2	245	28	AKR1C3,IQGAP1,
GO:0002020	protease binding	molecular_function	3	245	56	CSTA,TTN,UbC,
GO:0007018	microtubule-based movement	biological_process	4	245	89	DNAH6,TUBA1A,KIF4B,TUBB2B,
GO:0043200	response to amino acid stimulus	biological_process	2	245	29	CFL1,CPS1,
GO:0033077	T cell differentiation in thymus	biological_process	2	245	29	APC,PRKDC,
GO:0005546	phosphatidylinositol-4,5-bisphosphate binding	molecular_function	2	245	29	ANXA2,PFN1,
GO:0005544	calcium-dependent phospholipid binding	molecular_function	2	245	29	ANXA2,PLA2G4B,
GO:0071392	cellular response to estradiol stimulus	biological_process	1	245	9	SFRP1,
GO:0030898	actin-dependent ATPase activity	molecular_function	1	245	9	MYH10,
GO:0031122	cytoplasmic microtubule organization	biological_process	1	245	9	APC,
GO:0060997	dendritic spine morphogenesis	biological_process	1	245	9	SHANK1,
GO:0071157	negative regulation of cell cycle arrest	biological_process	1	245	9	MDM4,
GO:0047498	calcium-dependent phospholipase A2 activity	molecular_function	1	245	9	PLA2G4B,
GO:0031513	nonmotile primary cilium	cellular_component	1	245	9	PCM1,
GO:0050786	RAGE receptor binding	molecular_function	1	245	9	S100A8,
GO:0031929	TOR signaling cascade	biological_process	1	245	9	RPS6,
GO:0032435	negative regulation of proteasomal ubiquitin-dependent protein catabolic process	biological_process	1	245	9	HSP90AB1,
GO:0015385	sodium:hydrogen antiporter activity	molecular_function	1	245	9	SLC9A1,
GO:0006855	drug transmembrane transport	biological_process	1	245	9	ABCB1,
GO:0060539	diaphragm development	biological_process	1	245	9	BASP1,
GO:0046581	intercellular canaliculus	cellular_component	1	245	9	ABCB1,
GO:0050868	negative regulation of T cell activation	biological_process	1	245	9	DUSP3,
GO:0043186	P granule	cellular_component	1	245	9	PIWIL1,
GO:0016595	glutamate binding	molecular_function	1	245	9	CPS1,
GO:0050908	detection of light stimulus involved in visual perception	biological_process	1	245	9	GJA10,
GO:0015934	large ribosomal subunit	cellular_component	1	245	9	RSL1D1,
GO:0005883	neurofilament	cellular_component	1	245	9	NEFH,
GO:0051536	iron-sulfur cluster binding	molecular_function	1	245	9	RPS3,
GO:0030127	COPII vesicle coat	cellular_component	1	245	9	SEC31A,
GO:0005773	vacuole	cellular_component	1	245	9	CIT,
GO:0033391	chromatoid body	cellular_component	1	245	9	PIWIL1,
GO:0035086	flagellar axoneme	cellular_component	1	245	9	SPAG17,
GO:0032727	positive regulation of interferon-alpha production	biological_process	1	245	9	HSPD1,
GO:0016281	eukaryotic translation initiation factor 4F complex	cellular_component	1	245	9	EIF4A1,
GO:0006476	protein deacetylation	biological_process	1	245	9	SIRT3,
GO:0034451	centriolar satellite	cellular_component	1	245	9	PCM1,
GO:0001101	response to acid	biological_process	1	245	9	SLC9A1,
GO:0014067	negative regulation of phosphatidylinositol 3-kinase cascade	biological_process	1	245	9	SLC9A3R1,
GO:0042975	peroxisome proliferator activated receptor binding	molecular_function	1	245	9	HMGA1,
GO:0050773	regulation of dendrite development	biological_process	1	245	9	CDKL5,
GO:0043122	regulation of I-kappaB kinase/NF-kappaB cascade	biological_process	1	245	9	HSPB1,
GO:0033205	cell cycle cytokinesis	biological_process	1	245	9	CIT,
GO:0034587	piRNA metabolic process	biological_process	1	245	9	PIWIL1,
GO:0021670	lateral ventricle development	biological_process	1	245	9	MYH10,
GO:0031274	positive regulation of pseudopodium assembly	biological_process	1	245	9	APC,
GO:0031571	mitotic cell cycle G1/S transition DNA damage checkpoint	biological_process	1	245	9	CCND1,
GO:0032924	activin receptor signaling pathway	biological_process	1	245	9	INHBB,
GO:0004033	aldo-keto reductase (NADP) activity	molecular_function	1	245	9	AKR1C3,
GO:0021952	central nervous system projection neuron axonogenesis	biological_process	1	245	9	DCLK1,
GO:0005634	nucleus	cellular_component	85	245	4834	ACTN4,ACTN1,AHR,APC,ATRX,CCND1,DST,CFL1,CHD1,CSTA,DLST,DUSP3,EEF1A1,FANCA,GAPDH,HIST1H1C,HMGA1,HNRNPA2B1,HSPA8,HSPB1,IRF1,MDM4,NCL,YBX1,PRDX1,PDC,PFN1,PKP2,PTMA,RPL5,RPL23A,RPS3,RPS3A,RPS6,RPS13,S100A6,S100A11,HLTF,SNAPC4,TRIM21,CDKL5,TCF20,TTN,UTY,ZNF66,SHOC2,HMGA2,AKR1C3,IQGAP1,FUBP1,HIST1H2BJ,SLC9A3R1,LPIN2,GNB2L1,BASP1,STAG3,PHTF1,FAF1,PWP1,TRAK1,TNIK,NEDD4L,SMG5,CASP14,RUSC1,IBTK,SETBP1,RBMX…
GO:0006914	autophagy	biological_process	3	245	58	S100A8,ATG2B,RAB33B,
GO:0010043	response to zinc ion	biological_process	2	245	30	CPS1,S100A8,
GO:0005881	cytoplasmic microtubule	cellular_component	2	245	30	APC,TUBA1A,
GO:0051258	protein polymerization	biological_process	2	245	30	TUBA1A,TUBB2B,
GO:0007050	cell cycle arrest	biological_process	5	245	130	APC,DST,IRF1,GAS7,MACF1,
GO:0006936	muscle contraction	biological_process	4	245	93	ACTA1,ACTA2,TPM4,TTN,
GO:0043621	protein self-association	molecular_function	2	245	31	TTN,SLC9A3R1,
GO:0021846	cell proliferation in forebrain	biological_process	1	245	10	HMGA2,
GO:2000310	regulation of N-methyl-D-aspartate selective glutamate receptor activity	biological_process	1	245	10	DAPK1,
GO:0045120	pronucleus	cellular_component	1	245	10	RAD50,
GO:0044262	cellular carbohydrate metabolic process	biological_process	1	245	10	LDHA,
GO:0007252	I-kappaB phosphorylation	biological_process	1	245	10	PRDX4,
GO:0003796	lysozyme activity	molecular_function	1	245	10	LYZ,
GO:0048599	oocyte development	biological_process	1	245	10	INHBB,
GO:0006882	cellular zinc ion homeostasis	biological_process	1	245	10	SLC30A1,
GO:0001071	nucleic acid binding transcription factor activity	molecular_function	1	245	10	HMGA2,
GO:0097150	neuronal stem cell maintenance	biological_process	1	245	10	PCM1,
GO:2000114	regulation of establishment of cell polarity	biological_process	1	245	10	GNB2L1,
GO:0015267	channel activity	molecular_function	1	245	10	MAL,
GO:0045667	regulation of osteoblast differentiation	biological_process	1	245	10	APC,
GO:0097067	cellular response to thyroid hormone stimulus	biological_process	1	245	10	CTSH,
GO:0007191	adenylate cyclase-activating dopamine receptor signaling pathway	biological_process	1	245	10	SLC9A3R1,
GO:0032026	response to magnesium ion	biological_process	1	245	10	CCND1,
GO:0017166	vinculin binding	molecular_function	1	245	10	ACTN1,
GO:0043534	blood vessel endothelial cell migration	biological_process	1	245	10	HSPB1,
GO:0043032	positive regulation of macrophage activation	biological_process	1	245	10	HSPD1,
GO:0040037	negative regulation of fibroblast growth factor receptor signaling pathway	biological_process	1	245	10	GPC1,
GO:0007016	cytoskeletal anchoring at plasma membrane	biological_process	1	245	10	SHANK1,
GO:0050860	negative regulation of T cell receptor signaling pathway	biological_process	1	245	10	DUSP3,
GO:0005243	gap junction channel activity	molecular_function	1	245	10	GJA10,
GO:0001741	XY body	cellular_component	1	245	10	RAD18,
GO:0042535	positive regulation of tumor necrosis factor biosynthetic process	biological_process	1	245	10	HSPB1,
GO:0048699	generation of neurons	biological_process	1	245	10	CIT,
GO:0002080	acrosomal membrane	cellular_component	1	245	10	PCSK4,
GO:0033197	response to vitamin E	biological_process	1	245	10	CCND1,
GO:0048675	axon extension	biological_process	1	245	10	DCLK1,
GO:0060218	hematopoietic stem cell differentiation	biological_process	1	245	10	SFRP1,
GO:0030877	beta-catenin destruction complex	cellular_component	1	245	10	APC,
GO:0046855	inositol phosphate dephosphorylation	biological_process	1	245	10	PTPMT1,
GO:0016328	lateral plasma membrane	cellular_component	2	245	32	APC,IQGAP1,
GO:0032729	positive regulation of interferon-gamma production	biological_process	2	245	32	HSPD1,IL12RB2,
GO:0004864	protein phosphatase inhibitor activity	molecular_function	2	245	32	LMTK2,PHACTR3,
GO:0045429	positive regulation of nitric oxide biosynthetic process	biological_process	2	245	32	HSP90AA1,HSP90AB1,
GO:0005769	early endosome	cellular_component	5	245	134	ANXA2,HSPD1,LMTK2,TRAK1,RUSC1,
GO:0006605	protein targeting	biological_process	2	245	33	RPL11,TRAK1,
GO:0016459	myosin complex	cellular_component	2	245	33	MYH10,MYO15A,
GO:0042552	myelination	biological_process	2	245	33	HEXB,MAL,
GO:0032880	regulation of protein localization	biological_process	2	245	33	GNB2L1,RSL1D1,
GO:0005509	calcium ion binding	molecular_function	16	245	668	ACTN4,ACTN1,ANXA2,DST,CPS1,S100A6,S100A8,S100A11,TPM4,TTN,IQGAP1,MACF1,CCAR1,FSTL5,HRNR,PLA2G4B,
GO:0003697	single-stranded DNA binding	molecular_function	3	245	63	HSPD1,YBX1,FUBP1,
GO:0019430	removal of superoxide radicals	biological_process	1	245	11	PRDX1,
GO:0045176	apical protein localization	biological_process	1	245	11	MAL,
GO:0071773	cellular response to BMP stimulus	biological_process	1	245	11	SFRP1,
GO:0050872	white fat cell differentiation	biological_process	1	245	11	AACS,
GO:0042574	retinal metabolic process	biological_process	1	245	11	AKR1C3,
GO:0000050	urea cycle	biological_process	1	245	11	CPS1,
GO:0006884	cell volume homeostasis	biological_process	1	245	11	KCNN4,
GO:0055015	ventricular cardiac muscle cell development	biological_process	1	245	11	MYH10,
GO:0032094	response to food	biological_process	1	245	11	CPS1,
GO:0005719	nuclear euchromatin	cellular_component	1	245	11	RBMX,
GO:0008242	omega peptidase activity	molecular_function	1	245	11	OTUB1,
GO:0031432	titin binding	molecular_function	1	245	11	OBSCN,
GO:0007589	body fluid secretion	biological_process	1	245	11	ANXA2,
GO:0007004	telomere maintenance via telomerase	biological_process	1	245	11	RAD50,
GO:2000463	positive regulation of excitatory postsynaptic membrane potential	biological_process	1	245	11	SHANK1,
GO:0033267	axon part	cellular_component	1	245	11	DST,
GO:0032993	protein-DNA complex	cellular_component	1	245	11	HMGA2,
GO:0034453	microtubule anchoring	biological_process	1	245	11	PCM1,
GO:0051894	positive regulation of focal adhesion assembly	biological_process	1	245	11	SFRP1,
GO:0046788	egress of virus within host cell	biological_process	1	245	11	UbC,
GO:0048814	regulation of dendrite morphogenesis	biological_process	1	245	11	TNIK,
GO:0006693	prostaglandin metabolic process	biological_process	1	245	11	AKR1C3,
GO:0051085	chaperone mediated protein folding requiring cofactor	biological_process	1	245	11	HSPA8,
GO:0032456	endocytic recycling	biological_process	1	245	11	LMTK2,
GO:0048545	response to steroid hormone stimulus	biological_process	1	245	11	ACTA1,
GO:0055008	cardiac muscle tissue morphogenesis	biological_process	1	245	11	TTN,
GO:0042162	telomeric DNA binding	molecular_function	1	245	11	NCL,
GO:0006536	glutamate metabolic process	biological_process	1	245	11	ALDH18A1,
GO:0006098	pentose-phosphate shunt	biological_process	1	245	11	G6PD,
GO:0043249	erythrocyte maturation	biological_process	1	245	11	G6PD,
GO:0043129	surfactant homeostasis	biological_process	1	245	11	CTSH,
GO:0042623	ATPase activity, coupled	molecular_function	1	245	11	HSPA8,
GO:0019048	virus-host interaction	biological_process	9	245	313	SLC25A5,EIF4A1,HMGA1,HSPA8,HSPD1,RAN,VIM,GNB2L1,NEDD4L,
GO:0001764	neuron migration	biological_process	4	245	98	MYH10,CDKL5,DCLK1,TUBB2B,
GO:0048471	perinuclear region of cytoplasm	cellular_component	12	245	461	ACTN4,ANXA2,GAPDH,INHBB,LAMB1,S100A6,MRVI1,GNB2L1,FAF1,LMTK2,SEC31A,CCAR1,
GO:0042060	wound healing	biological_process	3	245	64	DSP,S100A8,MACF1,
GO:0042981	regulation of apoptotic process	biological_process	6	245	179	ACTN4,ACTN1,DAPK1,INHBB,PSMD3,UbC,
GO:0055114	oxidation-reduction process	biological_process	4	245	99	ALDH3A1,G6PD,TXN,AKR1C3,
GO:0030218	erythrocyte differentiation	biological_process	2	245	34	RPS14,RPS19,
GO:0004519	endonuclease activity	molecular_function	2	245	34	RPS3,ZC3H12C,
GO:0012507	ER to Golgi transport vesicle membrane	cellular_component	2	245	34	SEC31A,SEC31B,
GO:0050661	NADP binding	molecular_function	2	245	34	G6PD,GAPDH,
GO:0006284	base-excision repair	biological_process	2	245	34	HMGA1,HMGA2,
GO:0008138	protein tyrosine/serine/threonine phosphatase activity	molecular_function	2	245	34	DUSP3,PTPMT1,
GO:0007411	axon guidance	biological_process	9	245	317	ACTG1,CFL1,GPC1,HSP90AA1,HSP90AB1,LAMB1,MYH10,TRPC7,KIF4B,
GO:0005575	cellular_component	cellular_component	2	245	590	RWDD2B,EPS8L1,
GO:0006915	apoptotic process	biological_process	16	245	677	AHR,APC,DAPK1,DSP,MDM4,PRKDC,PSMD3,UbC,VIM,TNFRSF10D,SLC9A3R1,SLK,FAF1,CASP14,CCAR1,OBSCN,
GO:0005887	integral to plasma membrane	cellular_component	6	245	1035	SLC25A5,GPC1,IL12RB2,CD82,MAL,DCLK1,
GO:0034332	adherens junction organization	biological_process	2	245	35	ACTG1,DSP,
GO:0007566	embryo implantation	biological_process	2	245	35	GRN,LAMB1,
GO:0042384	cilium assembly	biological_process	3	245	66	PCM1,CEP290,FAM161A,
GO:0043508	negative regulation of JUN kinase activity	biological_process	1	245	12	SFRP1,
GO:0042136	neurotransmitter biosynthetic process	biological_process	1	245	12	ALDH2,
GO:0031116	positive regulation of microtubule polymerization	biological_process	1	245	12	APC,
GO:0043240	Fanconi anaemia nuclear complex	cellular_component	1	245	12	FANCA,
GO:0007494	midgut development	biological_process	1	245	12	CPS1,
GO:0071375	cellular response to peptide hormone stimulus	biological_process	1	245	12	IRF1,
GO:0005845	mRNA cap binding complex	cellular_component	1	245	12	PIWIL1,
GO:0004065	arylsulfatase activity	molecular_function	1	245	12	ARSH,
GO:0030261	chromosome condensation	biological_process	1	245	12	HMGA2,
GO:0070403	NAD+ binding	molecular_function	1	245	12	SIRT3,
GO:0031581	hemidesmosome assembly	biological_process	1	245	12	DST,
GO:0043922	negative regulation by host of viral transcription	biological_process	1	245	12	HMGA2,
GO:0008195	phosphatidate phosphatase activity	molecular_function	1	245	12	LPIN2,
GO:0017156	calcium ion-dependent exocytosis	biological_process	1	245	12	RIMS1,
GO:0045295	gamma-catenin binding	molecular_function	1	245	12	APC,
GO:0031954	positive regulation of protein autophosphorylation	biological_process	1	245	12	RAD50,
GO:0045088	regulation of innate immune response	biological_process	1	245	12	IRF1,
GO:0002102	podosome	cellular_component	1	245	12	TPM4,
GO:0036038	TCTN-B9D complex	cellular_component	1	245	12	CEP290,
GO:0019369	arachidonic acid metabolic process	biological_process	1	245	12	PLA2G4B,
GO:0006839	mitochondrial transport	biological_process	1	245	12	HSP90AA1,
GO:0010226	response to lithium ion	biological_process	1	245	12	ACTA1,
GO:0042340	keratan sulfate catabolic process	biological_process	1	245	12	HEXB,
GO:0000242	pericentriolar material	cellular_component	1	245	12	PCM1,
GO:0006457	protein folding	biological_process	6	245	183	HSPA8,HSP90AB1,TUBA1A,DNAJC16,DNAJC5,TUBB2B,
GO:0051726	regulation of cell cycle	biological_process	3	245	67	HSPA8,IRF1,GNB2L1,
GO:0050821	protein stabilization	biological_process	3	245	67	GAPDH,HSPD1,MDM4,
GO:0008017	microtubule binding	molecular_function	4	245	103	APC,GAPDH,S100A8,MACF1,
GO:0006974	response to DNA damage stimulus	biological_process	5	245	143	APC,CCND1,RPS3,RAD50,OTUB1,
GO:0003924	GTPase activity	molecular_function	7	245	230	EEF1A1,EEF2,RAN,TUFM,TUBA1A,EFTUD1,TUBB2B,
GO:0071456	cellular response to hypoxia	biological_process	3	245	68	MDM4,SFRP1,UbC,
GO:0051084	'de novo' posttranslational protein folding	biological_process	2	245	37	TUBA1A,TUBB2B,
GO:0034613	cellular protein localization	biological_process	2	245	37	SLC9A3R1,OBSCN,
GO:0007010	cytoskeleton organization	biological_process	4	245	105	DST,CFL1,ZMYM4,TNIK,
GO:0042100	B cell proliferation	biological_process	1	245	13	HSPD1,
GO:0007076	mitotic chromosome condensation	biological_process	1	245	13	TTN,
GO:0071108	protein K48-linked deubiquitination	biological_process	1	245	13	OTUB1,
GO:0045022	early endosome to late endosome transport	biological_process	1	245	13	LMTK2,
GO:0045921	positive regulation of exocytosis	biological_process	1	245	13	CADPS2,
GO:0030207	chondroitin sulfate catabolic process	biological_process	1	245	13	HEXB,
GO:0046933	hydrogen ion transporting ATP synthase activity, rotational mechanism	molecular_function	1	245	13	ATP5A1,
GO:0048712	negative regulation of astrocyte differentiation	biological_process	1	245	13	HMGA2,
GO:0071276	cellular response to cadmium ion	biological_process	1	245	13	AKR1C3,
GO:0005657	replication fork	cellular_component	1	245	13	RAD18,
GO:0033327	Leydig cell differentiation	biological_process	1	245	13	CCND1,
GO:0002526	acute inflammatory response	biological_process	1	245	13	S100A8,
GO:0035924	cellular response to vascular endothelial growth factor stimulus	biological_process	1	245	13	HSPB1,
GO:0043395	heparan sulfate proteoglycan binding	molecular_function	1	245	13	GPC1,
GO:0006646	phosphatidylethanolamine biosynthetic process	biological_process	1	245	13	LPIN2,
GO:0042462	eye photoreceptor cell development	biological_process	1	245	13	CEP290,
GO:0006941	striated muscle contraction	biological_process	1	245	13	TTN,
GO:0070742	C2H2 zinc finger domain binding	molecular_function	1	245	13	HMGA2,
GO:0009651	response to salt stress	biological_process	1	245	13	HSP90AB1,
GO:0030234	enzyme regulator activity	molecular_function	1	245	13	PSMD3,
GO:0005385	zinc ion transmembrane transporter activity	molecular_function	1	245	13	SLC30A1,
GO:0050768	negative regulation of neurogenesis	biological_process	1	245	13	PCM1,
GO:0048741	skeletal muscle fiber development	biological_process	1	245	13	ACTA1,
GO:0001530	lipopolysaccharide binding	molecular_function	1	245	13	HSPD1,
GO:0001891	phagocytic cup	cellular_component	1	245	13	GNB2L1,
GO:0010719	negative regulation of epithelial to mesenchymal transition	biological_process	1	245	13	SFRP1,
GO:0060766	negative regulation of androgen receptor signaling pathway	biological_process	1	245	13	SFRP1,
GO:0005095	GTPase inhibitor activity	molecular_function	1	245	13	IQGAP1,
GO:0090179	planar cell polarity pathway involved in neural tube closure	biological_process	1	245	13	SFRP1,
GO:0031334	positive regulation of protein complex assembly	biological_process	1	245	13	FAF1,
GO:0043001	Golgi to plasma membrane protein transport	biological_process	1	245	13	MACF1,
GO:0009798	axis specification	biological_process	1	245	13	APC,
GO:0006200	ATP catabolic process	biological_process	3	245	69	HSP90AA1,HSPD1,MACF1,
GO:0031526	brush border membrane	cellular_component	2	245	38	HSP90AB1,SLC9A3R1,
GO:0000080	G1 phase of mitotic cell cycle	biological_process	2	245	39	CCND1,UbC,
GO:0044325	ion channel binding	molecular_function	2	245	39	ACTN1,PKP2,
GO:0032839	dendrite cytoplasm	cellular_component	1	245	14	CDKL5,
GO:0043236	laminin binding	molecular_function	1	245	14	GPC1,
GO:0005858	axonemal dynein complex	cellular_component	1	245	14	DNAH6,
GO:0070509	calcium ion import	biological_process	1	245	14	SLC30A1,
GO:0031258	lamellipodium membrane	cellular_component	1	245	14	CFL1,
GO:2000311	regulation of alpha-amino-3-hydroxy-5-methyl-4-isoxazole propionate selective glutamate receptor activity	biological_process	1	245	14	SHANK1,
GO:0006662	glycerol ether metabolic process	biological_process	1	245	14	TXN,
GO:0006044	N-acetylglucosamine metabolic process	biological_process	1	245	14	HEXB,
GO:0046965	retinoid X receptor binding	molecular_function	1	245	14	HMGA1,
GO:0050790	regulation of catalytic activity	biological_process	1	245	14	TTN,
GO:0045332	phospholipid translocation	biological_process	1	245	14	KCNN4,
GO:0006825	copper ion transport	biological_process	1	245	14	HEPHL1,
GO:0010765	positive regulation of sodium ion transport	biological_process	1	245	14	PKP2,
GO:0006303	double-strand break repair via nonhomologous end joining	biological_process	1	245	14	PRKDC,
GO:0050775	positive regulation of dendrite morphogenesis	biological_process	1	245	14	CDKL5,
GO:0007340	acrosome reaction	biological_process	1	245	14	PCSK4,
GO:0016079	synaptic vesicle exocytosis	biological_process	1	245	14	RIMS1,
GO:0000795	synaptonemal complex	cellular_component	1	245	14	STAG3,
GO:0042288	MHC class I protein binding	molecular_function	1	245	14	ATP5A1,
GO:0031528	microvillus membrane	cellular_component	1	245	14	SLC9A3R1,
GO:0002244	hematopoietic progenitor cell differentiation	biological_process	1	245	14	SFRP1,
GO:0004622	lysophospholipase activity	molecular_function	1	245	14	PLA2G4B,
GO:0060749	mammary gland alveolus development	biological_process	1	245	14	CCND1,
GO:0001954	positive regulation of cell-matrix adhesion	biological_process	1	245	14	SFRP1,
GO:0007141	male meiosis I	biological_process	1	245	14	MEI1,
GO:0007130	synaptonemal complex assembly	biological_process	1	245	14	STAG3,
GO:0009950	dorsal/ventral axis specification	biological_process	1	245	14	SFRP1,
GO:0045807	positive regulation of endocytosis	biological_process	1	245	14	NEDD4L,
GO:0030336	negative regulation of cell migration	biological_process	3	245	72	PKP2,SFRP1,SLC9A3R1,
GO:0005635	nuclear envelope	cellular_component	4	245	110	DST,S100A6,FAF1,TRPC7,
GO:0006383	transcription from RNA polymerase III promoter	biological_process	2	245	40	SNAPC4,BDP1,
GO:0071356	cellular response to tumor necrosis factor	biological_process	2	245	40	IRF1,SFRP1,
GO:0002755	MyD88-dependent toll-like receptor signaling pathway	biological_process	3	245	73	DUSP3,HSPD1,UbC,
GO:0007409	axonogenesis	biological_process	3	245	73	APC,STMN1,S100A6,
GO:0000209	protein polyubiquitination	biological_process	4	245	112	PSMD3,TRIM21,UbC,RUSC1,
GO:0001756	somitogenesis	biological_process	2	245	41	PRKDC,TTN,
GO:0030374	ligand-dependent nuclear receptor transcription coactivator activity	molecular_function	2	245	41	HMGA1,CCAR1,
GO:0035255	ionotropic glutamate receptor binding	molecular_function	1	245	15	SHANK1,
GO:0046579	positive regulation of Ras protein signal transduction	biological_process	1	245	15	SHOC2,
GO:0071944	cell periphery	cellular_component	1	245	15	SLC9A3R1,
GO:0010039	response to iron ion	biological_process	1	245	15	CCND1,
GO:0034614	cellular response to reactive oxygen species	biological_process	1	245	15	AKR1C3,
GO:0042776	mitochondrial ATP synthesis coupled proton transport	biological_process	1	245	15	ATP5A1,
GO:0016998	cell wall macromolecule catabolic process	biological_process	1	245	15	LYZ,
GO:0017022	myosin binding	molecular_function	1	245	15	ACTA1,
GO:0008654	phospholipid biosynthetic process	biological_process	1	245	15	HEXB,
GO:0004745	retinol dehydrogenase activity	molecular_function	1	245	15	AKR1C3,
GO:0005523	tropomyosin binding	molecular_function	1	245	15	S100A6,
GO:0004683	calmodulin-dependent protein kinase activity	molecular_function	1	245	15	PNCK,
GO:0050870	positive regulation of T cell activation	biological_process	1	245	15	HSPD1,
GO:0000784	nuclear chromosome, telomeric region	cellular_component	1	245	15	RAD50,
GO:0051493	regulation of cytoskeleton organization	biological_process	1	245	15	S100A8,
GO:0048870	cell motility	biological_process	1	245	15	DST,
GO:0070064	proline-rich region binding	molecular_function	1	245	15	PFN1,
GO:0048208	COPII vesicle coating	biological_process	1	245	15	SEC31A,
GO:0055088	lipid homeostasis	biological_process	1	245	15	PKP2,
GO:0007276	gamete generation	biological_process	1	245	15	GJA10,
GO:0015269	calcium-activated potassium channel activity	molecular_function	1	245	15	KCNN4,
GO:0071385	cellular response to glucocorticoid stimulus	biological_process	1	245	15	AHR,
GO:0006917	induction of apoptosis	biological_process	6	245	198	DAPK1,IRF1,MAL,RPS3,RPS3A,S100A8,
GO:0005730	nucleolus	cellular_component	30	245	1529	AHR,CPS1,HNRNPA2B1,HSPA8,NCL,PRKDC,PTBP1,PTMA,RPL5,RPL11,RPS3A,RPS6,RPS13,RPS14,RPS19,S100A11,HLTF,TRIM21,CDKL5,TTN,IQGAP1,FUBP1,RPL35,TNIK,IBTK,RSL1D1,ZCCHC8,ARFGAP2,SPAG17,KIF4B,
GO:0046777	protein autophosphorylation	biological_process	5	245	155	DAPK1,CDKL5,SLK,LMTK2,TNIK,
GO:0005811	lipid particle	cellular_component	2	245	42	ANXA2,GAPDH,
GO:0007249	I-kappaB kinase/NF-kappaB cascade	biological_process	2	245	42	IRF1,UbC,
GO:0007584	response to nutrient	biological_process	3	245	76	ALDH3A1,AKR1C3,AACS,
GO:0060070	canonical Wnt receptor signaling pathway	biological_process	3	245	76	APC,CCND1,SFRP1,
GO:0043005	neuron projection	cellular_component	4	245	115	HSPA8,IQGAP1,SHANK1,FRMD7,
GO:0008284	positive regulation of cell proliferation	biological_process	10	245	397	ALDH3A1,CTSH,FSHB,IL12RB2,MDM4,RPS4X,RPS15A,SFRP1,AKR1C3,NACC2,
GO:0006687	glycosphingolipid metabolic process	biological_process	2	245	43	HEXB,ARSH,
GO:0010506	regulation of autophagy	biological_process	1	245	16	DAPK1,
GO:0030048	actin filament-based movement	biological_process	1	245	16	MYH10,
GO:0010634	positive regulation of epithelial cell migration	biological_process	1	245	16	CTSH,
GO:2001244	positive regulation of intrinsic apoptotic signaling pathway	biological_process	1	245	16	GNB2L1,
GO:0030279	negative regulation of ossification	biological_process	1	245	16	SFRP1,
GO:0045880	positive regulation of smoothened signaling pathway	biological_process	1	245	16	SFRP1,
GO:0048511	rhythmic process	biological_process	1	245	16	GNB2L1,
GO:0007026	negative regulation of microtubule depolymerization	biological_process	1	245	16	APC,
GO:0006337	nucleosome disassembly	biological_process	1	245	16	HMGA1,
GO:0071158	positive regulation of cell cycle arrest	biological_process	1	245	16	HMGA2,
GO:0006829	zinc ion transport	biological_process	1	245	16	SLC30A1,
GO:0060291	long-term synaptic potentiation	biological_process	1	245	16	GFAP,
GO:0060334	regulation of interferon-gamma-mediated signaling pathway	biological_process	1	245	16	HSP90AB1,
GO:0002250	adaptive immune response	biological_process	1	245	16	CTSH,
GO:0006306	DNA methylation	biological_process	1	245	16	ATRX,
GO:0060076	excitatory synapse	cellular_component	1	245	16	SHANK1,
GO:0060612	adipose tissue development	biological_process	1	245	16	AACS,
GO:0007017	microtubule-based process	biological_process	1	245	16	TUBA1A,
GO:0005759	mitochondrial matrix	cellular_component	6	245	203	ALDH2,ATP5A1,CPS1,DLST,HSPD1,SIRT3,

## Sheet: supporting paper
GO_ID	Login ID of GO in the database
GO_term	Name of GO in the database
TYPE	The primary classification of GO
TargetGene_in_GO	The number of genes enriched in the GO
RefGene_in_GO	The name of genes enriched in the GO
All_TargetGene	The gene number of the GO in the database
