# Supplementary material for: Generation and Comprehensive Analysis of Host Cell Interactome of the PA Protein of the Highly Pathogenic H5N1 Avian Influenza Virus in Mammalian Cells
Source: Front Microbiol. 2017 Apr 28;8:739. doi: 10.3389/fmicb.2017.00739 (PMC5408021; doi:10.3389/fmicb.2017.00739)
Supplement: Supplementary file 3 [file Table3.XLSX]

## Sheet: total enrichment _result
The KEGG pathway analysis of the identified proteins
		pathway_ID	KEGG_name	TragetGene_in_this_pathway	TragetGene_in_all_pathway	All_gene_in_this_pathway	Gene_list
Metabolism	Global and overview maps	hsa01200	Carbon metabolism	4	130	104	GAPDH,G6PD,DLST,CPS1,
		hsa01230	Biosynthesis of amino acids	3	130	73	GAPDH,ALDH18A1,CPS1,
		hsa01100	Metabolic pathways	17	130	1180	HEXB,PLA2G4B,ALDH3A1,LPIN2,GAPDH,G6PD,ALDH2,LDHA,DLST,ALDH18A1,GALNT8,ATP5A1,ALDH1A1,ABO,CPS1,AKR1C3,ALPI,
	Carbohydrate metabolism	hsa00010	Glycolysis / Gluconeogenesis	4	130	67	ALDH3A1,GAPDH,ALDH2,LDHA,
		hsa00640	Propanoate metabolism	2	130	32	ALDH2,LDHA,
		hsa00620	Pyruvate metabolism	2	130	42	ALDH2,LDHA,
		hsa00650	Butanoate metabolism	1	130	26	AACS,
		hsa00053	Ascorbate and aldarate metabolism	1	130	27	ALDH2,
		hsa00030	Pentose phosphate pathway	1	130	28	G6PD,
		hsa00020	Citrate cycle (TCA cycle)	1	130	31	DLST,
		hsa00040	Pentose and glucuronate interconversions	1	130	34	ALDH2,
		hsa00520	Amino sugar and nucleotide sugar metabolism	1	130	47	HEXB,
	Energy metabolism	hsa00910	Nitrogen metabolism	1	130	17	CPS1,
		hsa00190	Oxidative phosphorylation	1	130	133	ATP5A1,
	Lipid metabolism	hsa00592	alpha-Linolenic acid metabolism	1	130	25	PLA2G4B,
		hsa00561	Glycerolipid metabolism	2	130	55	LPIN2,ALDH2,
		hsa00591	Linoleic acid metabolism	1	130	29	PLA2G4B,
		hsa00590	Arachidonic acid metabolism	2	130	64	PLA2G4B,AKR1C3,
		hsa00565	Ether lipid metabolism	1	130	42	PLA2G4B,
		hsa00071	Fatty acid degradation	1	130	44	ALDH2,
		hsa00564	Glycerophospholipid metabolism	2	130	91	PLA2G4B,LPIN2,
		hsa00140	Steroid hormone biosynthesis	1	130	57	AKR1C3,
	Amino acid metabolism	hsa00340	Histidine metabolism	2	130	28	ALDH3A1,ALDH2,
		hsa00330	Arginine and proline metabolism	3	130	57	ALDH2,ALDH18A1,CPS1,
		hsa00360	Phenylalanine metabolism	1	130	18	ALDH3A1,
		hsa00310	Lysine degradation	2	130	49	ALDH2,DLST,
		hsa00250	Alanine, aspartate and glutamate metabolism	1	130	32	CPS1,
		hsa00270	Cysteine and methionine metabolism	1	130	36	LDHA,
		hsa00350	Tyrosine metabolism	1	130	39	ALDH3A1,
		hsa00380	Tryptophan metabolism	1	130	40	ALDH2,
		hsa00280	Valine, leucine and isoleucine degradation	1	130	44	ALDH2,
	Metabolism of other amino acids	hsa00410	beta-Alanine metabolism	2	130	29	ALDH3A1,ALDH2,
		hsa00480	Glutathione metabolism	1	130	51	G6PD,
	Glycan biosynthesis and metabolism	hsa00603	Glycosphingolipid biosynthesis - globo series	1	130	14	HEXB,
		hsa00604	Glycosphingolipid biosynthesis - ganglio series	1	130	15	HEXB,
		hsa00511	Other glycan degradation	1	130	18	HEXB,
		hsa00531	Glycosaminoglycan degradation	1	130	19	HEXB,
		hsa00601	Glycosphingolipid biosynthesis - lacto and neolacto series	1	130	26	ABO,
		hsa00512	Mucin type O-Glycan biosynthesis	1	130	31	GALNT8,
	Metabolism of cofactors and vitamins	hsa00790	Folate biosynthesis	1	130	14	ALPI,
		hsa00830	Retinol metabolism	1	130	64	ALDH1A1,
	Xenobiotics biodegradation and metabolism	hsa00982	Drug metabolism - cytochrome P450	1	130	68	ALDH3A1,
		hsa00980	Metabolism of xenobiotics by cytochrome P450	1	130	74	ALDH3A1,
Genetic Information Processing	Transcription 5	hsa03040	Spliceosome	5	130	131	HSPA8,RBMX,HSPA1A,HNRNPC,HNRNPU,
	Translation	hsa03010	Ribosome	28	130	135	RPL23A,RPS16,RPL10,RPS6,RPL35A,RPS14,RPS3,RPL13,RPL26,RPL28,RPS19,RPS4X,RPS20,RPL17,RPL19,RPL7,RPL8,RPL12,RPL18,RPL15,RPL5,RPS11,MRPL18,RPL11,RPS13,RPL35,RPS3A,RPS15A,
		hsa03008	Ribosome biogenesis in eukaryotes	2	130	85	EFTUD1,RAN,
		hsa03013	RNA transport	3	130	164	EEF1A1,EIF4A1,RAN,
		hsa03015	mRNA surveillance pathway	1	130	91	SMG5,
	Folding, sorting and degradation	hsa04141	Protein processing in endoplasmic reticulum	7	130	167	HSPA8,DNAJC5,SEC31A,HSPA1A,HSP90AB1,SEC31B,HSP90AA1,
		hsa03050	Proteasome	1	130	44	PSMD3,
		hsa04120	Ubiquitin mediated proteolysis	1	130	137	NEDD4L,
		hsa03018	RNA degradation	1	130	73	HSPD1,
	Replication and repair	hsa03450	Non-homologous end-joining	2	130	13	PRKDC,RAD50,
		hsa03440	Homologous recombination	1	130	28	RAD50,
		hsa03460	Fanconi anemia pathway	1	130	53	FANCA,
Environmental Information Processing	Membrane transport 2	hsa02010	ABC transporters	2	130	44	ABCB1,ABCC11,
	Signal transduction	hsa04014	Ras signaling pathway	1	130	227	PLA2G4B,
		hsa04370	VEGF signaling pathway	2	130	61	HSPB1,PLA2G4B,
		hsa04020	Calcium signaling pathway	1	130	181	SLC25A5,
		hsa04010	MAPK signaling pathway	7	130	259	MOS,HSPA8,HSPB1,PLA2G4B,DUSP3,STMN1,HSPA1A,
		hsa04066	HIF-1 signaling pathway	3	130	106	RPS6,GAPDH,LDHA,
		hsa04015	Rap1 signaling pathway	2	130	213	ACTG1,PFN1,
		hsa04068	FoxO signaling pathway	1	130	133	CCND1,
		hsa04310	Wnt signaling pathway	3	130	139	APC,CCND1,SFRP1,
		hsa04150	mTOR signaling pathway	1	130	60	RPS6,
		hsa04151	PI3K-Akt signaling pathway	5	130	346	RPS6,CCND1,HSP90AB1,LAMB1,HSP90AA1,
		hsa04390	Hippo signaling pathway	3	130	154	ACTG1,APC,CCND1,
		hsa04630	Jak-STAT signaling pathway	2	130	156	IL12RB2,CCND1,
		hsa04350	TGF-beta signaling pathway	1	130	80	INHBB,
	Signaling molecules and interaction	hsa04080	Neuroactive ligand-receptor interaction	2	130	321	S1PR5,FSHB,
		hsa04060	Cytokine-cytokine receptor interaction	3	130	271	IL12RB2,TNFRSF10D,INHBB,
		hsa04512	ECM-receptor interaction	1	130	86	LAMB1,
Cellular Processes	Transport and catabolism	hsa04144	Endocytosis	4	130	203	HSPA8,NEDD4L,HSPA1A,ARFGAP2,
		hsa04145	Phagosome	3	130	158	ACTG1,TUBB2B,TUBA1A,
		hsa04142	Lysosome	2	130	122	HEXB,CTSH,
		hsa04146	Peroxisome	1	130	80	PRDX1,
	Cell motility 10	hsa04810	Regulation of actin cytoskeleton	10	130	215	ACTG1,MYH10,MOS,IQGAP1,APC,CFL1,ACTN1,PFN1,ACTN4,SLC9A1,
	Cell growth and death	hsa04115	p53 signaling pathway	3	130	68	MDM4,CD82,CCND1,
		hsa04114	Oocyte meiosis	3	130	110	MOS,STAG3,SLK,
		hsa04110	Cell cycle	2	130	124	CCND1,PRKDC,
		hsa04210	Apoptosis	1	130	86	TNFRSF10D,
	Cellular community	hsa04520	Adherens junction	4	130	73	ACTG1,IQGAP1,ACTN1,ACTN4,
		hsa04530	Tight junction	4	130	134	ACTG1,MYH10,ACTN1,ACTN4,
		hsa04510	Focal adhesion	5	130	206	ACTG1,CCND1,ACTN1,LAMB1,ACTN4,
		hsa04540	Gap junction	2	130	89	TUBB2B,TUBA1A,
Organismal Systems	Immune system	hsa04612	Antigen processing and presentation	4	130	82	HSPA8,HSPA1A,HSP90AB1,HSP90AA1,
		hsa04621	NOD-like receptor signaling pathway	2	130	57	HSP90AB1,HSP90AA1,
		hsa04670	Leukocyte transendothelial migration	3	130	118	ACTG1,ACTN1,ACTN4,
		hsa04650	Natural killer cell mediated cytotoxicity	1	130	138	TNFRSF10D,
		hsa04666	Fc gamma R-mediated phagocytosis	2	130	91	PLA2G4B,CFL1,
		hsa04664	Fc epsilon RI signaling pathway	1	130	70	PLA2G4B,
	Endocrine system	hsa04913	Ovarian steroidogenesis	3	130	51	PLA2G4B,AKR1C3,FSHB,
		hsa04915	Estrogen signaling pathway	4	130	100	HSPA8,HSPA1A,HSP90AB1,HSP90AA1,
		hsa04914	Progesterone-mediated oocyte maturation	3	130	86	MOS,HSP90AB1,HSP90AA1,
		hsa04917	Prolactin signaling pathway	2	130	72	IRF1,CCND1,
		hsa04910	Insulin signaling pathway	1	130	141	RPS6,
		hsa04912	GnRH signaling pathway	2	130	92	PLA2G4B,FSHB,
		hsa03320	PPAR signaling pathway	1	130	69	UbC,
		hsa04911	Insulin secretion	1	130	87	KCNN4,
	Circulatory system	hsa04260	Cardiac muscle contraction	2	130	78	SLC9A1,TPM4,
		hsa04270	Vascular smooth muscle contraction	3	130	131	PLA2G4B,MRVI1,ACTA2,
		hsa04261	Adrenergic signaling in cardiomyocytes	2	130	149	SLC9A1,TPM4,
	Digestive system	hsa04970	Salivary secretion	3	130	90	LYZ,KCNN4,SLC9A1,
		hsa04976	Bile secretion	2	130	72	ABCB1,SLC9A1,
		hsa04978	Mineral absorption	1	130	51	SLC30A1,
		hsa04971	Gastric acid secretion	1	130	75	SLC9A1,
		hsa04972	Pancreatic secretion	1	130	98	SLC9A1,
		hsa04974	Protein digestion and absorption	1	130	88	KCNN4,
	Excretory system 1	hsa04960	Aldosterone-regulated sodium reabsorption	1	130	39	NEDD4L,
	Nervous system	hsa04730	Long-term depression	1	130	60	PLA2G4B,
		hsa04721	Synaptic vesicle cycle	1	130	63	RIMS1,
		hsa04726	Serotonergic synapse	1	130	114	PLA2G4B,
		hsa04724	Glutamatergic synapse	2	130	116	PLA2G4B,SHANK1,
		hsa04723	Retrograde endocannabinoid signaling	1	130	103	RIMS1,
	Sensory system 1	hsa04740	Olfactory transduction	1	130	405	PDC,
	Development	hsa04320	Dorso-ventral axis formation	1	130	24	PIWIL1,
		hsa04360	Axon guidance	1	130	127	CFL1,
Human Diseases	Cancers: Overview	hsa05203	Viral carcinogenesis	6	130	206	HIST1H2BJ,HIST1H4A,CCND1,ACTN1,HIST2H2BF,ACTN4,
		hsa05205	Proteoglycans in cancer	6	130	225	ACTG1,RPS6,IQGAP1,CCND1,SLC9A1,GPC1,
		hsa05206	MicroRNAs in cancer	7	130	296	MDM4,APC,STMN1,CCND1,HMGA2,ABCB1,VIM,
		hsa05200	Pathways in cancer	6	130	327	DAPK1,APC,CCND1,HSP90AB1,LAMB1,HSP90AA1,
		hsa05202	Transcriptional misregulation in cancer	3	130	179	HIST1H3A,HMGA2,UTY,
		hsa05204	Chemical carcinogenesis	1	130	80	ALDH3A1,
	Cancers: Specific types	hsa05219	Bladder cancer	2	130	38	DAPK1,CCND1,
		hsa05213	Endometrial cancer	2	130	52	APC,CCND1,
		hsa05215	Prostate cancer	3	130	89	CCND1,HSP90AB1,HSP90AA1,
		hsa05216	Thyroid cancer	1	130	29	CCND1,
		hsa05210	Colorectal cancer	2	130	62	APC,CCND1,
		hsa05222	Small cell lung cancer	2	130	86	CCND1,LAMB1,
		hsa05217	Basal cell carcinoma	1	130	55	APC,
		hsa05223	Non-small cell lung cancer	1	130	56	CCND1,
		hsa05221	Acute myeloid leukemia	1	130	57	CCND1,
		hsa05214	Glioma	1	130	65	CCND1,
		hsa05212	Pancreatic cancer	1	130	66	CCND1,
		hsa05218	Melanoma	1	130	71	CCND1,
		hsa05220	Chronic myeloid leukemia	1	130	73	CCND1,
	Immune diseases	hsa05322	Systemic lupus erythematosus	8	130	138	HIST1H3A,HIST1H2BJ,HIST1H4A,ACTN1,H2AFV,HIST2H2BF,ACTN4,TRIM21,
		hsa05321	Inflammatory bowel disease (IBD)	1	130	69	IL12RB2,
	Neurodegenerative diseases	hsa05020	Prion diseases	1	130	36	HSPA1A,
		hsa05014	Amyotrophic lateral sclerosis (ALS)	1	130	51	NEFH,
		hsa05016	Huntington's disease	2	130	183	SLC25A5,ATP5A1,
		hsa05010	Alzheimer's disease	2	130	168	GAPDH,ATP5A1,
		hsa05012	Parkinson's disease	2	130	131	SLC25A5,ATP5A1,
	Substance dependence 5	hsa05034	Alcoholism	5	130	180	HIST1H3A,HIST1H2BJ,HIST1H4A,H2AFV,HIST2H2BF,
	Cardiovascular diseases	hsa05412	Arrhythmogenic right ventricular cardiomyopathy (ARVC)	5	130	74	ACTG1,PKP2,ACTN1,DSP,ACTN4,
		hsa05410	Hypertrophic cardiomyopathy (HCM)	3	130	85	ACTG1,TTN,TPM4,
		hsa05414	Dilated cardiomyopathy	3	130	90	ACTG1,TTN,TPM4,
		hsa05416	Viral myocarditis	2	130	62	ACTG1,CCND1,
	Endocrine and metabolic diseases 1	hsa04940	Type I diabetes mellitus	1	130	47	HSPD1,
	Infectious diseases: Bacterial	hsa05130	Pathogenic Escherichia coli infection	4	130	55	ACTG1,TUBB2B,TUBA1A,NCL,
		hsa05134	Legionellosis	4	130	55	HSPA8,HSPA1A,EEF1A1,HSPD1,
		hsa05132	Salmonella infection	3	130	86	ACTG1,MYH10,PFN1,
		hsa05131	Shigellosis	2	130	61	ACTG1,PFN1,
		hsa05152	Tuberculosis	1	130	182	HSPD1,
		hsa05133	Pertussis	2	130	75	IRF1,CFL1,
		hsa05110	Vibrio cholerae infection	1	130	54	ACTG1,
		hsa05100	Bacterial invasion of epithelial cells	1	130	76	ACTG1,
	Infectious diseases: Viral	hsa05169	Epstein-Barr virus infection	7	130	203	HSPA8,HSPB1,HSPA1A,RAN,PTMA,VIM,PSMD3,
		hsa05162	Measles	5	130	134	HSPA8,TNFRSF10D,HSPA1A,CCND1,GNB2L1,
		hsa05161	Hepatitis B	1	130	146	CCND1,
		hsa05164	Influenza A	4	130	179	ACTG1,HSPA8,TNFRSF10D,HSPA1A,
		hsa05160	Hepatitis C	1	130	133	IRF1,
		hsa05166	HTLV-I infection	4	130	263	SLC25A5,APC,CCND1,RAN,
	Infectious diseases: Parasitic	hsa05146	Amoebiasis	4	130	109	HSPB1,ACTN1,LAMB1,ACTN4,
		hsa05145	Toxoplasmosis	3	130	122	HSPA8,HSPA1A,LAMB1,

## Sheet: supporting paper
pathway_ID	Login ID of the pathway in the database
KEGG_name	Name of the pathway in the database
TragetGene_in_this_pathway	The number of genes enriched in the pathway
TragetGene_in_all_pathway	The number of genes enriched in all pathway
All_gene_in_this_pathway	The gene number of the pathway
