# Supplementary material for: Generation and Comprehensive Analysis of Host Cell Interactome of the PA Protein of the Highly Pathogenic H5N1 Avian Influenza Virus in Mammalian Cells
Source: Front Microbiol. 2017 Apr 28;8:739. doi: 10.3389/fmicb.2017.00739 (PMC5408021; doi:10.3389/fmicb.2017.00739)
Supplement: Supplementary file 4 [file Table4.XLSX]

## Sheet: Sheet1
PA binding proteins among different studies
our study	h5n1-chicken	h1n1-human	Shared PA interacting proteins between H1N1-human and our study	Shared PA interacting proteins between H1N1-human and H5N1-chicken	Shared PA interacting proteins between H5N1-chicken and our study	Shared PA interacting proteins among the three studies
AACS	TBB2	ACTB	ANXA2	ATP5C1	IQGAP1	HNRNPU
ABCB1	DYNC1H1	ACTC	ATP5A1	CCT5	OTUB1	RPS11
ABCC11	AIFM1	AHNAK	CFL1	NPM1	HNRNPU	RPS15A
ABO	CSE1L	AKAP8	EEF1A1	PSMC1	RPS11	RPS3
ACTA1	SLC25A5	ALDH3A2	EEF2	PSMC2	RPS15A	RPS3A
ACTA2	IQGAP1	ANXA2	EIF4A1	PSMC5	RPS3	RPS4X
ACTG1	RCJMB04_2h4	ARF1	HIST1H1B	PSMD2	RPS3A	RPS6
ACTN1	MAP2K1	ARHGEF19	HNRNPA2B1	RPL18A	RPS4X	SLC25A5
ACTN4	UQCRC2	ASCC3L1	HSP90AA1	RPL21	RPS6
ADGRL2	ATP5B	ATAD3A	HSP90AB1	RPN2	SLC25A5
AHR	PSMC5	ATP5A1	HSPA8	RPS2
AKR1C3	MAP2K2	ATP5C1	HSPB1	RPS24
ALDH18A1	PHB2	ATXN2L	HSPD1	SLC25A3
ALDH1A1	ARCN1	BAG2	NCL	TMEM33
ALDH2	RPL21	BAG3	PRDX1	HNRNPU
ALDH3A1	PSMC2	BAG5	PSMD3	RPS11
ALPI	COPG	BAT3	PTBP1	RPS15A
AMZ2	PSMC1	BTF3	PTRF	RPS3
ANKFY1	CCT5	C14orf166	RAN	RPS3A
ANXA2	SLC25A3	C16orf80	RBMX	RPS4X
AP5Z1	MTHFD1	C1QBP	RPL11	RPS6
APC	NUP93	CALM2	RPL12	SLC25A5
ARFGAP2	CDK2	CAV1	RPL13
ARSH	LOC770025	CCDC25	RPL15
ATG2B	OTUB1	CCT4	RPL17
ATP5A1	TRIP13	CCT5	RPL18
ATRX	MCM5	CCT6A	RPL19
BASP1	DYNC1LI1	CCT7	RPL23A
BDP1	ARF6	CDC2	RPL26
C1orf125	ATP5C1	CFL1	RPL28
CADPS2	VAC14	CHERP	RPL35A
CASP14	CAPN6	CLNS1A	RPL7
CCAR1	PDIA6	COMTD1	RPL8
CCDC57	RPS6	CROP	RPS13
CCND1	RAB8A	DDX21	RPS14
CCNL2	RARS	DDX3X	RPS16
CD82	NSF	DDX3Y	RPS19
CDKL5	LOC100858210	DDX5	RPS20
CEP290	DPYSL3	DHX15	TUFM
CEP83	ARL1	DHX38	TXN
CEP89	PCNA	DHX9	VIM
CFL1	SFXN3	DNAJA1	YBX1
CHD1	NPEPPS	DNAJA2	HNRNPU
CIT	RPS3	DNAJA3	RPS11
CLVS1	MCM3	DNAJB2	RPS15A
COBLL1	EPRS	DNAJC7	RPS3
COL28A1	RPS24	DNMT1	RPS3A
CORO1C	MCM4	E2F7	RPS4X
CPS1	GULP1	EEF1A1	RPS6
CSTA	ERLIN2	EEF1B2	SLC25A5
CTSH	LIG1	EEF1D
DAPK1	RCJMB04_2o24	EEF1G
DCLK1	ATP2A2	EEF2
DEFA1	NPM1	EIF3S5
DLST	SDR16C5	EIF3S8
DNAH6	CTSZ	EIF4A1
DNAJC16	IPO5	EIF4B
DNAJC5	MGST1	EIF4G1
DOPEY1	Gga.12343	ERH
DSP	PTPN9	FAU
DST	GBAS	FLNA
DUSP3	TBRG4	FLNC
EEF1A1	NUBP2	FRYL
EEF2	PYCR2	FXR1
EFTUD1	TMEM33	G3BP2
EIF4A1	PHB	GFPT2
EPS8L1	PPEF1	GNAI2
ERVK-6	EMC3	GRSF1
FAF1	RAB10	HIST1H1B
FAM161A	SLC25A22	HIST1H1E
FANCA	SRPRB	HIST1H2AI
FRMD7	PBEF1	HIST1H2BG
FSHB	HNRNPM	HNRNPA2B1
FSTL5	RCJMB04_2m5	HNRNPK
FUBP1	SEC61A1	HNRNPU
G6PD	RPS2	HNRPA1
GABPB2	PTPN2	HNRPC
GALNT8	LOC430067	HNRPDL
GAPDH	XPOT	HNRPF
GAS7	EIF2S3	HNRPH1
GFAP	BDH1	HNRPL
GJA10	ABCF2	HNRPM
GNB2L1	p100	HSBP1
GPC1	MCM6	HSP90AA1
GPCPD1	ELAVL1	HSP90AB1
GRN	DDX6	HSPA1B
H2AFV	Gga.55651	HSPA2
HECTD2	RCJMB04_34k10	HSPA5
HEPHL1	LMNB2	HSPA8
HEXB	TIMM23	HSPA9
HIST1H1B	RPL26L1	HSPB1
HIST1H1C	RPS11	HSPB8
HIST1H2BJ	GARS	HSPD1
HIST1H3A	AP3S1	HSPH1
HIST1H4A	NUP205	ILF2
HIST2H2BF	TNPO3	IMMT
HLTF	RPN2	IQCB1
HMGA1	TP53RK	JAK1
HMGA2	XPO5	JTV1
HNRNPA2B1	CRMP4A	KCMF1
HNRNPC	RFC5	KCTD5
HNRNPU	RPS4X	KDELR2
HRNR	RPS15A	KHDRBS1
HSP90AA1	FARSA	KIAA0650
HSP90AB1	PURB	KIF11
HSPA1A	HNRNPU	KPNB1
HSPA8	RRBP1	KRT18
HSPB1	DAD1	KRT5
HSPD1	RPN1	KRT8
IBTK	SH3BP4	LANCL2
IGKC	RPL18A	LARP1
IL12RB2	GCN1L1	LEKR1
INHBB	SMC3	LMNA
IQGAP1	MOCS3	LMNB1
IRF1	QSOX2	LOC100287932
ITPRIPL1	PPME1	LOC144097
KCNN4	SLC25A1	LOC51035
KIAA1377	RPS3A	MAP1B
KIF4B	CAND1	MAT2A
LAMB1	CLN6	MATR3
LCA5	COPA	MLF2
LDHA	DERL1	MYL6
LHX9	SSR3	MYO1B
LIBC	EIF3A	N-PAC
LMTK2	WARS	NACA
LPIN2	PSMD2	NAP1L1
LRRC49	AP3M1	NCL
LYZ	SMC2	NCOA5
MACF1	NPM3	NEDD8
MAGEF1	PLK1	NOC4L
MAL	PYC	NOL14
MAST3	MAP2K3	NONO
MDM1	SMC1	NPM1
MDM4	RCJMB04_7b3	NT5C2
MEI1		PABPC1
MOS		PCID1
MRPL18		PDCD8
MRVI1		PFKFB3
MYH10		PLEC1
MYO15A		POLR2H
NACC2		PPM1B
NCL		PPP2R1A
NEDD4L		PPP2R2A
NEFH		PRAF2
NIF3L1BP1		PRDX1
NPW		PRMT5
NRK		PRPF19
OBSCN		PRPF31
OTUB1		PRPF8
PCM1		PSMA4
PCNXL2		PSMC1
PCSK4		PSMC2
PDC		PSMC3
PFN1		PSMC4
PGAP3		PSMC5
PHACTR3		PSMC6
PHTF1		PSMD1
PIWIL1		PSMD11
PKP2		PSMD12
PLA2G4B		PSMD13
PLEC		PSMD14
PNCK		PSMD2
PRDX1		PSMD3
PRDX4		PSMD4
PRKDC		PSMD6
PRSS46		PSMD7
PSMD3		PTBP1
PTBP1		PTPLAD1
PTMA		PTRF
PTPMT1		RAN
PTRF		RASGRP4
PWP1		RBBP7
RAB33B		RBBP8
RAD18		RBM10
RAD50		RBM17
RAN		RBM39
RBMX		RBMX
RIMKLB		RIOK1
RIMS1		RPL10A
RPL10		RPL11
RPL11		RPL12
RPL12		RPL13
RPL13		RPL13A
RPL15		RPL14
RPL17		RPL15
RPL18		RPL17
RPL19		RPL18
RPL23A		RPL18A
RPL26		RPL19
RPL28		RPL21
RPL35		RPL22
RPL35A		RPL23
RPL5		RPL23A
RPL7		RPL24
RPL8		RPL26
RPS11		RPL27
RPS13		RPL27A
RPS14		RPL28
RPS15A		RPL3
RPS16		RPL31
RPS19		RPL34
RPS20		RPL35A
RPS3		RPL36
RPS3A		RPL38
RPS4X		RPL4
RPS6		RPL6
RSL1D1		RPL7
MMP2		RPL7A
RUSC1		RPL8
RWDD2A		RPLP0
RWDD2B		RPLP1
S100A11		RPLP2
S100A6		RPN2
S100A8		RPS10
S1PR5		RPS11
SAGE2P		RPS12
SARM1		RPS13
SEC31A		RPS14
SEC31B		RPS15
SETBP1		RPS15A
SFRP1		RPS16
SHANK1		RPS17
SHOC2		RPS18
SIRT3		RPS19
SLC25A5		RPS2
SLC30A1		RPS20
SLC5A12		RPS23
SLC9A1		RPS24
SLC9A3R1		RPS25
SLK		RPS26
SMG5		RPS27
SNAPC4		RPS27A
SPAG17		RPS3
SPECC1		RPS3A
SPRR2A		RPS4X
STAG3		RPS5
STMN1		RPS6
STRIP2		RPS7
TCF20		RPS8
TMA7		RPS9
TMEM51		S100A10
TMEM63A		SAMHD1
TNFAIP8L1		SCYL2
TNFRSF10D		SEC61B
TNIK		SF3B1
TNRC18		SF3B14
TPM4		SF3B2
TRAF3IP1		SF3B3
TRAK1		SF3B4
TRIM21		SFRS1
TRMT2B		SFRS10
TRPC7		SFRS3
TSPAN6		SFRS6
TTC12		SFRS7
TTC28		SLC25A10
TTC29		SLC25A11
TTC39C		SLC25A3
TTN		SLC25A5
TUBA1A		SLC25A6
TUBB2B		SLC2A12
TUFM		SMC4
TXN		SNRP70
TYW3		SNRPB2
UBC		SNRPD1
UFL1		SNRPD2
UNC80		SNRPD3
USP17L1		SPTAN1
UTY		SPTBN1
VASN		SQRDL
VEPH1		SR140
VIM		SRP14
WIZ		SSB
YBX1		STAU1
ZC3H12C		STK38
ZCCHC8		STK38L
ZMYM4		STRBP
ZNF280B		STUB1
ZNF66		SYNCRIP
		THOC4
		THRAP3
		TMCO1
		TMEM33
		TOMM40
		TOP2A
		TUBA6
		TUBB
		TUBB2C
		TUBB3
		TUBB4
		TUBB6
		TUFM
		TXN
		U2AF1
		UBR5
		UBXD8
		UCRC
		USMG5
		VCP
		VIM
		WDR60
		WDR77
		XRCC5
		YBX1
		YWHAB
